# Supplementary material for: The effect of LRRK2 loss-of-function variants in humans
Source: Nat Med. 2020 May 27;26(6):869–77. doi: 10.1038/s41591-020-0893-5 (PMC7303015; doi:10.1038/s41591-020-0893-5)
Supplement: Supplementary file 3 — Supplementary Tables 1–15. [file 41591_2020_893_MOESM3_ESM.xlsx]

## Sheet: SupplementaryTable1
Supplementary Table 1: Curated LRRK2 LoF variants identified in gnomAD. All positions are with respect to GRCh37.
Chrom	Position	Reference	Alternate	Allele Count	LOFTEE confidence	LOFTEE Flags	Consequence	Curation conclusion	HC LoF
12	40618992	TAGTC	T	1	High		frameshift	High quality LoF	Y
12	40619086	T	C	3	High		splice donor	High quality LoF	Y
12	40626101	T	G	1	High		stop gained	High quality LoF	Y
12	40626187	T	C	77	High		splice donor	Incomplete LoF	N
12	40629452	T	TCATA	1	High		frameshift	High quality LoF	Y
12	40634420	G	T	2	High		splice donor	High quality LoF	Y
12	40637421	C	CT	1	High		frameshift	High quality LoF	Y
12	40643689	GC	G	2	High		frameshift	High quality LoF	Y
12	40645265	A	G	1	High	NAGNAG_SITE	splice acceptor	Likely rescued splice	N
12	40651048	A	T	1	High		splice acceptor	High quality LoF	Y
12	40653281	G	A	1	High		splice acceptor	High quality LoF	Y
12	40653300	AAT	A	2	High		frameshift	High quality LoF	Y
12	40653379	C	T	6	High		stop gained	High quality LoF	Y
12	40657590	G	A	1	High		splice acceptor	High quality LoF	Y
12	40668383	A	C	2	High		splice acceptor	High quality LoF	Y
12	40668469	T	TCCCTGGAAGG	1	High		frameshift	High quality LoF	Y
12	40668530	G	A	1	High		splice donor	High quality LoF	Y
12	40668762	C	G	1	High		stop gained	High quality LoF	Y
12	40668763	C	T	2	High		stop gained	High quality LoF	Y
12	40668789	GACTA	G	1	High		frameshift	High quality LoF	Y
12	40671891	A	T	1	High		splice acceptor	High quality LoF	Y
12	40671951	ATGTGATGCTAGAGAGAGCG	A	1	High		frameshift	High quality LoF	Y
12	40677676	G	A	1	High		splice acceptor	High quality LoF	Y
12	40677710	G	T	2	High		stop gained	High quality LoF	Y
12	40677749	C	T	15	High		stop gained	High quality LoF	Y
12	40677788	C	T	2	High		stop gained	High quality LoF	Y
12	40677925	GAAAC	G	1	High		frameshift	High quality LoF	Y
12	40677933	CAAGT	C	4	High		splice donor	Likely rescued splice	N
12	40681276	G	A	1	High		stop gained	High quality LoF	Y
12	40681343	T	C	1	High		splice donor	High quality LoF	Y
12	40687390	T	TA	1	High		frameshift	High quality LoF	Y
12	40687409	C	T	1	High		stop gained	High quality LoF	Y
12	40687445	CAA	C	1	High		frameshift	High quality LoF	Y
12	40688646	G	A	2	High		splice acceptor	High quality LoF	Y
12	40688680	C	T	2	High		stop gained	High quality LoF	Y
12	40689228	G	C	1	High		splice acceptor	High quality LoF	Y
12	40689409	AG	A	2	High		frameshift	High quality LoF	Y
12	40689447	G	A	2	High		splice donor	High quality LoF	Y
12	40692048	CT	C	1	High		frameshift	High quality LoF	Y
12	40692083	TA	T	1	High		frameshift	High quality LoF	Y
12	40692110	G	GTATAAGTTGTATTGCTATACAACTTA	1	High		frameshift	High quality LoF	Y
12	40692147	C	T	2	High		stop gained	High quality LoF	Y
12	40692224	T	A	1	High		stop gained	High quality LoF	Y
12	40692279	C	T	1	High		stop gained	High quality LoF	Y
12	40692997	C	G	1	High		stop gained	High quality LoF	Y
12	40694867	G	A	1	Low	Non-protein-coding gene	splice donor	Unlikely LoF	N
12	40697829	G	T	2	High		stop gained	High quality LoF	Y
12	40697884	AT	A	1	High		frameshift	High quality LoF	Y
12	40697893	CTAGAG	C	1	High		frameshift	High quality LoF	Y
12	40697943	C	T	271	Low	END_TRUNC	stop gained	Unlikely LoF	N
12	40697947	T	A	5	Low	END_TRUNC	stop gained	Unlikely LoF	N
12	40697957	TA	T	2	Low	END_TRUNC	frameshift	Unlikely LoF	N
12	40699679	AT	A	1	High		frameshift	High quality LoF	Y
12	40699694	G	A	1	High		stop gained	High quality LoF	Y
12	40699739	T	TA	1	High		frameshift	High quality LoF	Y
12	40699748	T	A	17	High		stop gained	High quality LoF	Y
12	40702309	C	T	1	High		stop gained	High quality LoF	Y
12	40702462	AAG	A	1	High		frameshift	High quality LoF	Y
12	40702938	AT	A	1	High		frameshift	High quality LoF	Y
12	40702952	C	T	1	High		stop gained	High quality LoF	Y
12	40703020	G	A	1	High		stop gained	High quality LoF	Y
12	40704251	CCT	C	1	High		frameshift	High quality LoF	Y
12	40704296	C	T	2	High		stop gained	High quality LoF	Y
12	40704362	C	T	2	High		stop gained	High quality LoF	Y
12	40707777	C	T	5	High		stop gained	High quality LoF	Y
12	40707891	C	T	1	High		stop gained	High quality LoF	Y
12	40707969	G	T	1	High		stop gained	High quality LoF	Y
12	40707976	G	A	1	High		splice donor	High quality LoF	Y
12	40707977	T	G	1	High		splice donor	High quality LoF	Y
12	40709031	C	T	1	High		stop gained	High quality LoF	Y
12	40714837	TTGTC	T	5	High		frameshift	High quality LoF	Y
12	40714876	G	T	1	High		stop gained	High quality LoF	Y
12	40714897	C	T	3	High		stop gained	High quality LoF	Y
12	40714934	G	A	2	High		stop gained	High quality LoF	Y
12	40714967	C	G	5	High		stop gained	High quality LoF	Y
12	40715839	C	T	22	High		stop gained	High quality LoF	Y
12	40715869	C	T	2	High		stop gained	High quality LoF	Y
12	40715885	TA	T	1	High		frameshift	High quality LoF	Y
12	40716235	G	A	1	High		stop gained	High quality LoF	Y
12	40716295	T	TG	1	High		frameshift	High quality LoF	Y
12	40716306	G	T	1	High		stop gained	High quality LoF	Y
12	40716313	G	A	1	High		splice donor	High quality LoF	Y
12	40717017	TGC	T	1	High		frameshift	High quality LoF	Y
12	40717022	CT	C	1	High		frameshift	High quality LoF	Y
12	40722188	C	T	3	High		stop gained	High quality LoF	Y
12	40722255	TAAGAC	T	1	High		frameshift	High quality LoF	Y
12	40734124	C	T	1	High		stop gained	High quality LoF	Y
12	40734258	T	C	1	High		splice donor	High quality LoF	Y
12	40740628	ACTACT	A	47	High		frameshift	High quality LoF	Y
12	40740641	AT	A	1	High		frameshift	High quality LoF	Y
12	40740723	CT	C	1	High		frameshift	High quality LoF	Y
12	40742209	A	G	1	High		splice acceptor	High quality LoF	Y
12	40742255	AAATT	A	1	High		frameshift	High quality LoF	Y
12	40742306	G	GC	1	High		frameshift	High quality LoF	Y
12	40745360	C	G	1	High		stop gained	Low quality, likely somatic	N
12	40745360	C	A	1	High		stop gained	High quality LoF	Y
12	40745365	G	T	1	High		stop gained	High quality LoF	Y
12	40745370	AGTCT	A	1	High		frameshift	High quality LoF	Y
12	40745439	CA	C	1	High		frameshift	High quality LoF	Y
12	40745462	G	A	1	High		stop gained	High quality LoF	Y
12	40748182	C	T	1	High		stop gained	High quality LoF	Y
12	40748295	G	C	1	High		splice donor	High quality LoF	Y
12	40749915	A	G	2	High		splice acceptor	High quality LoF	Y
12	40749921	CAA	C	1	High		frameshift	High quality LoF	Y
12	40749972	G	T	1	High		stop gained	High quality LoF	Y
12	40749984	G	GTTAA	1	High		frameshift	High quality LoF	Y
12	40749990	G	A	1	High		splice donor	High quality LoF	Y
12	40749991	T	C	1	High		splice donor	High quality LoF	Y
12	40753248	T	C	7	High		splice donor	Unlikely LoF/possible splice rescue	N
12	40757213	T	G	1	High		stop gained	High quality LoF	Y
12	40757273	T	TA	1	High		frameshift	High quality LoF	Y
12	40757342	C	A	1	High		stop gained	High quality LoF	Y
12	40757357	G	A	1	High		splice donor	High quality LoF	Y
12	40758647	G	GGT	6	High	NON_CAN_SPLICE_SURR	frameshift	High quality LoF	Y
12	40758681	A	T	1	High	NON_CAN_SPLICE_SURR	stop gained	High quality LoF	Y
12	40758701	AGTGAAAAC	A	1	High	NON_CAN_SPLICE_SURR	frameshift	High quality LoF	Y
12	40758720	C	T	1	High	NON_CAN_SPLICE_SURR	stop gained	High quality LoF	Y
12	40758789	C	T	2	High	NON_CAN_SPLICE_SURR	stop gained	High quality LoF	Y
12	40758846	C	T	1	High	NON_CAN_SPLICE_SURR	stop gained	High quality LoF	Y
12	40760874	AG	A	3	High		frameshift	Unlikely LoF	N
12	40761444	A	G	1	High		splice acceptor	High quality LoF	Y
12	40761524	GAA	G	1	Low	END_TRUNC	frameshift	Unlikely LoF	N
12	40761550	C	T	5	Low	END_TRUNC	stop gained	Unlikely LoF	N

## Sheet: SupplementaryTable2
Supplementary Table 2: Curated LRRK2 LoF variants identified in 46,062 unrelated European individuals in the UK Biobank. All positions are shown with respect to both GRCh37 and GRCh38.
Chrom	Position (GRCh38)	Position (GRCh37)	Reference	Alternate	Allele count	LOFTEE confidence	LOFTEE Flags	Consequence	Curation conclusion	HC LoF	In gnomAD
chr12	40225174	40618976	ACT	A	1	High		frameshift	High quality LoF	Y
chr12	40225284	40619086	T	C	13	High		splice donor	High quality LoF	Y	Y
chr12	40232385	40626187	T	C	8	High		splice donor	Low quality on IGV	N	Y
chr12	40251320	40645122	G	A	1	High		stop gained	High quality LoF	Y
chr12	40252943	40646745	GC	G	1	High		frameshift	High quality LoF	Y
chr12	40252985	40646787	G	T	1	High	PHYLOCSF_UNLIKELY_ORF	stop gained	Only LoF in low expressed transcript	N
chr12	40259551	40653353	C	A	2	High		stop gained	High quality LoF	Y
chr12	40274724	40668526	C	T	1	High		stop gained	High quality LoF	Y
chr12	40274961	40668763	C	T	2	High		stop gained	High quality LoF	Y	Y
chr12	40277887	40671689	G	C	1	High		splice acceptor	High quality LoF	Y
chr12	40283947	40677749	C	T	7	High		stop gained	High quality LoF	Y	Y
chr12	40284131	40677933	CAAGT	C	1	High		splice donor	Likely rescued splice	N	Y
chr12	40284134	40677936	G	A	1	High		splice donor	High quality LoF	Y
chr12	40287350	40681152	G	A	1	High		splice acceptor	Potential splice rescue	N
chr12	40287515	40681317	C	T	1	High		stop gained	High quality LoF	Y
chr12	40287536	40681338	G	T	1	High		stop gained	High quality LoF	Y
chr12	40293607	40687409	C	T	1	High		stop gained	High quality LoF	Y	Y
chr12	40294844	40688646	G	A	1	High		splice acceptor	High quality LoF	Y	Y
chr12	40298243	40692045	ACT	A	1	High		frameshift	High quality LoF	Y
chr12	40299258	40693060	G	T	1	High		splice donor	High quality LoF	Y
chr12	40302867	40696669	T	TTTTAAATC	1	High		frameshift	Low quality on IGV	N
chr12	40304141	40697943	C	T	123	Low	END_TRUNC	stop gained	Unlikely LoF	N	Y
chr12	40304155	40697957	TA	T	2	Low	END_TRUNC	frameshift	Unlikely LoF	N	Y
chr12	40305946	40699748	T	A	5	High		stop gained	High quality LoF	Y	Y
chr12	40308480	40702282	C	T	1	High		stop gained	High quality LoF	Y
chr12	40308507	40702309	C	T	1	High		stop gained	High quality LoF	Y	Y
chr12	40309105	40702907	G	A	1	High		splice acceptor	High quality LoF	Y
chr12	40309182	40702984	C	CA	1	High		frameshift	High quality LoF	Y
chr12	40310560	40704362	C	T	1	High		stop gained	High quality LoF	Y	Y
chr12	40315268	40709070	G	T	1	High		stop gained	High quality LoF	Y
chr12	40320067	40713869	CA	C	16	High		frameshift	Low quality on IGV, inconsistent call	N
chr12	40321035	40714837	TTGTC	T	1	High		frameshift	High quality LoF	Y	Y
chr12	40321074	40714876	G	T	1	High		stop gained	High quality LoF	Y	Y
chr12	40323183	40716985	C	T	2	High		stop gained	High quality LoF	Y
chr12	40323220	40717022	CT	C	1	High		frameshift	High quality LoF	Y	Y
chr12	40328386	40722188	C	T	1	High		stop gained	High quality LoF	Y	Y
chr12	40346797	40740599	C	CA	1	High		frameshift	High quality LoF	Y
chr12	40346826	40740628	ACTACT	A	30	High		frameshift	High quality LoF	Y	Y
chr12	40346828	40740630	T	TACTC	1	High		frameshift	High quality LoF	Y
chr12	40346902	40740704	G	T	1	High		stop gained	High quality LoF	Y
chr12	40346921	40740723	CT	C	1	High		frameshift	High quality LoF	Y	Y
chr12	40348407	40742209	A	G	2	High		splice acceptor	Low quality on IGV	N	Y (not filtered)
chr12	40348486	40742288	C	T	1	High		stop gained	High quality LoF	Y
chr12	40359259	40753061	G	T	2	High		splice acceptor	High quality LoF, 1 carrier excluded as also a carrier of G2019S	Y
chr12	40359383	40753185	A	AT	1	High		frameshift	High quality LoF	Y
chr12	40359446	40753248	T	C	1	High		splice donor	Unlikely LoF/possible splice rescue	N	Y
chr12	40364845	40758647	G	GGT	4	High		frameshift	High quality LoF	Y	Y
chr12	40365021	40758823	C	A	3	High		stop gained	High quality LoF	Y
chr12	40367072	40760874	AG	A	5	High		frameshift	Unlikely LoF	N	Y

## Sheet: SupplementaryTable3
Supplementary Table 3: Details of variants and primers for Sanger validation of LRRK2 LoF carriers. All positions are with respect to GRCh37.
Variant	Samples	Forward primer	Reverse primer
12-40619086-T-C	1	GAGCTGCCTCCTTCCTCATA	GCACCCCCTCTCCTTTTTAG
12-40653379-C-T	1	TGGTTCTGCCCTCCTGTACT	TCAGGTCATGGCAACAAAAA
12-40677749-C-T	1	CTGACTGTCATGTGGCAGATT	TCCCTCAAACTGGCATGAAT
12-40689228-G-C	1	CAAGGCCACTCTTCATCCTC	GGGGACTTATCACCCAGTGAC
12-40689447-G-A	1	TGCCTTGAAGAAAGCCTGAT	CCCTCAAAGATGCTCCTGAA
12-40692048-CT-C	1	TTGAGGCGTATTCTGCTTCC	GCTGCTCCAGTTTCTCTACCA
12-40697829-G-T	2	CAGGCTCTCAAATCACATGC	TTGTCGGTGTGAGAATGGAA
12-40699748-T-A	4	CAAGCTGCTGATGGAATCTG	GAGAAGCCGCTCTCAACATT
12-40702938-AT-A	1	CTTTGATCGGTTGCTGACAA	CCAATAACATTCACCAACATGG
12-40703020-G-A	1	CTTTGATCGGTTGCTGACAA	CCAATAACATTCACCAACATGG
12-40704251-CCT-C	1	TGCCACCTAAAAGGGTGAAG	TGCTAACAGCAACAAGGAAAGA
12-40709031-C-T	1	TCAGCAAGCGAAACAGAAAA	TGAAAACCAAGTCATGGAAGTG
12-40715839-C-T	2	CAGCATCAACCTGAAATGGA	TTGGCCCAAAAGAATACAGC
12-40715869-C-T	1	CAGCATCAACCTGAAATGGA	TTGGCCCAAAAGAATACAGC
12-40716295-T-TG	1	AAGCTTTGCGACAGTATGAGG	CCGGTTTCACAGATGAGGTT
12-40734258-T-C	1	GGCAGATACCTCCACTCAGC	TTGATTTGCCTCACAAGTGC
12-40740628-ACTACT-A	2	TGTCCTGTGTGGTCAACCTT	TGCTACCTTTTTCAGGTGATTTT
12-40742209-A-G	1	TGAAATGCAGGTACAGAATGAAA	CATGTGAGGTTTTGGCAATG
12-40749990-G-A	1	GGGAAGAGTCTGGGAAAAGG	TTCCATTCCCAATATTATCAATCA

## Sheet: SupplementaryTable4
Supplementary Table 4. Details of LRRK2 variants identified in the 23andMe cohort. All positions are with respect to GRCh37. All variant protein descriptions are annotated on ENSP00000298910.
variant	rsid	consequence	Genotyped only samples	Sanger confirmed samples	Total
12-40740628-ACTACT-A	rs577018258	p.Leu2063Ter	0	518	518
12-40699748-T-A	rs183902574	p.Cys1313Ter	354	200	554
12-40702309-C-T	rs201177073	p.Arg1334Ter	0	30	30

## Sheet: SupplementaryTable5
Supplementary Table 5: 23andMe phenotype association statistics for phenotypes specific to lung, kidney and liver (also plotted in Figure 3c). For privacy reasons, counts of less than five are rounded. None of the phenotypes associated with carrier status, even without multiple testing correction (p < 0.05). Association statistics are from logistic regression for binary phenotypes.
	LRRK2 carriers		Non-carriers		Association			Association (sequenced only)			Theoretical OR we are powered to detect
	Affected	Unaffected	Affected	Unaffected	P-value	Odds Ratio	Confidence Interval (95%)	P-value	Odds Ratio	Confidence Interval (95%)	alpha = 0.05	alpha = 0.0001
COPD	7	467	16271	1353231	0.712	1.157	[0.54, 2.47]	0.618	1.22	[0.57, 2.61]	> 1.96	> 2.60
chronic bronchitis	8	464	20123	1342541	0.359	1.414	[0.70, 2.85]	0.309	1.472	[0.73, 2.98]	> 1.86	> 2.44
chronic kidney disease	11	704	28645	2831548	0.167	1.573	[0.86, 2.87]	0.285	1.505	[0,74, 3.04]	> 1.84	> 2.40
cirrhosis	<5	806	6989	3175878	0.487	0.536	[0.08, 3.81]	0.749	0.738	[0.10, 5.26]	> 2.80	> 3.98
db nephritis	<5	42	8415	148081	0.771	0.815	[0.19, 3.38]	0.562	0.581	[0.08, 4.29]	> 2.68	> 3.98
elevated liver test	39	333	151820	1402243	0.738	1.059	[0.76, 1.48]	0.842	0.957	[0.62, 1.48]	> 1.38	> 1.66
emphysema	<5	471	5958	1357740	0.893	0.91	[0.23, 3.68]	0.948	0.955	[0.24, 3.87]	> 2.66	> 3.76
kidney disease	11	772	31574	3065508	0.282	1.414	[0.78, 2.57]	0.468	1.31	[0.65, 2.65]	> 1.78	> 2.32
liver cysts	<5	150	4221	589345	0.903	0.887	[0.12, 6.36]	0.904	0.888	[0.12, 6.37]	> 3.44	> 5.06
nash	<5	781	6693	3015466	0.395	1.709	[0.55, 5.31]	0.523	1.63	[0.41, 6.54]	> 2.82	> 4.02
Parkinson's disease	<5	761	16795	3064343	0.48	0.628	[0.16, 2.53]	0.262	0.386	[0.06, 2.76]	< 0.19	-

## Sheet: SupplementaryTable6
Supplementary Table 6: The power to detect an age effect of the same magnitude as APOE rs429358 in the 23andMe dataset.
# carriers	power at alpha=0.05
1000	0.13
2000	0.26
3000	0.47
4000	0.56
5000	0.65
6000	0.67
7000	0.81
8000	0.87
9000	0.88
10000	0.93
11000	0.94
12000	0.96
13000	1
14000	0.99
15000	0.98
16000	1
17000	1
18000	1
19000	1
20000	1

## Sheet: SupplementaryTable7
Supplementary Table 7. Summary of phenotype data from gnomAD LRRK2 LoF carriers. All positions are with respect to GRCh37.
variant	project	Lung	Liver	Kidney	Cardiovascular	Nervous system	Immune	Cancer
12-40714967-C-G	Estonian biobank	Chronic Bronchitis likely due to heavy smoking	N	N	Heart disease: including unspecified right bundle-branch block and impaired transmission of the cardiac electrical impulse.	N	N	N
12-40677710-G-T	Sisu	Y	N	N	Y	N	N	N
12-40677710-G-T	Sisu	N	N	N	N	N	N	N
12-40703020-G-A	GPC	N	N	N	N	N	N	N
12-40734258-T-C	GPC	N	N	N	N	N	N	N
12-40702938-AT-A	GPC	N	N	N	High blood pressure	N	N	N
12-40742209-A-G	GPC	N	N	N	High blood pressure	N	N	N
12-40715869-C-T	GPC	N	N	N	N	N	N	N
12-40715839-C-T	GPC	Unknown	N	Unknown	Heart problems	N	N	N
12-40619086-T-C	GPC	N	N	N	Heart problems, high blood pressure	N	N	N
12-40740628-ACTACT-A	GPC	N	N	N	N	N	N	N
12-40699748-T-A	GPC	N	N	N	N	N	N	N
12-40689447-G-A	GPC	N	N	N	N	N	N	N
12-40709031-C-T	GPC	N	N	N	N	N	N	N
12-40715839-C-T	GPC	N	N	N	N	N	N	N
12-40699748-T-A	GPC	N	N	N	N	N	N	N
12-40699748-T-A	GPC	N	N	N	N	N	N	N
12-40749915-A-G	Sisu	N	N	N	Y	N	N	N
12-40637421-C-CT	Sisu	N	N	N	N	N	Y	N
12-40697829-G-T	GPC	N	N	N	High blood pressure	Other neurological disorders	N	N
12-40671951-ATGTGATGCTAGAGAGAGCG-A	GPC	N	N	N	N	N	N	N
12-40740628-ACTACT-A	GPC	N	N	N	N	N	N	N
12-40697829-G-T	GPC	N	N	N	N	N	N	N
12-40749990-G-A	GPC	N	Y	N	Heart problems, high blood pressure	N	N	N
12-40653379-C-T	GPC	N	N	N	High blood pressure	N	N	N
12-40716295-T-TG	GPC	N	N	N	High blood pressure	N	N	N
12-40704251-CCT-C	GPC	N	N	N	High blood pressure	N	N	N
12-40692048-CT-C	GPC	N	N	N	N	N	N	N
12-40677749-C-T	GPC	N	N	N	N	N	N	N
12-40692224-T-A	PROMIS	No asthma	Unknown	Renal failure excluded	Myocardial infarction, ST segment elevation	Unknown	Unknown	N
12-40716235-G-A	PROMIS	No asthma	Unknown	Renal failure excluded	Hypertension	Unknown	Unknown	N
12-40677676-G-A	PROMIS	No asthma	Unknown	Renal failure excluded	Hypertension	Unknown	Unknown	N
12-40688680-C-T	PROMIS	No asthma	Unknown	Renal failure excluded	Hypertension	Unknown	Unknown	N
12-40742306-G-GC	PROMIS	No asthma	Unknown	Renal failure excluded	Myocardial infarction	Unknown	Unknown	N
12-40714897-C-T	PROMIS	No asthma	Unknown	Renal failure excluded	N	Unknown	Unknown	N
12-40668763-C-T	PROMIS	No asthma	Unknown	Renal failure excluded	N	Unknown	Unknown	N
12-40653300-AAT-A	PROMIS	No asthma	Unknown	Renal failure excluded	N	Unknown	Unknown	N
12-40653300-AAT-A	PROMIS	No asthma	Unknown	Renal failure excluded	N	Unknown	Unknown	N
12-40634420-G-T	PROMIS	No asthma	Unknown	Renal failure excluded	N	Unknown	Unknown	N
12-40634420-G-T	PROMIS	No asthma	Unknown	Renal failure excluded	Myocardial infarction, ST segment elevation	Unknown	Unknown	N
12-40749991-T-C	PROMIS	No asthma	Unknown	Renal failure excluded	Myocardial infarction, ST segment elevation, hypertension	Unknown	Unknown	N
12-40689409-AG-A	Sisu	N	N	N	Y	N	N	N
12-40745462-G-A	Swedish Schizophrenia and bipolar	N	N	N	Myocardial infarction, hypertension, syncope and collapse	N	N	N
12-40742255-AAATT-A	Swedish Schizophrenia and bipolar	N	N	N	N	N	N	N
12-40668383-A-C	Swedish Schizophrenia and bipolar	N	N	N	Myocardial infarction	N	N	N
12-40689409-AG-A	Swedish Schizophrenia and bipolar	N	N	N	N	N	N	N
12-40740628-ACTACT-A	Swedish Schizophrenia and bipolar	Unspecified respiratory disorder	N	N	N	N	N	N
12-40740628-ACTACT-A	Swedish Schizophrenia and bipolar	N	N	N	Ventricular tachycardia, myocardial infarction	N	N	N
12-40740628-ACTACT-A	Swedish Schizophrenia and bipolar	N	N	N	Transient cerebral ischaemic attack, hypertension	N	N	N
12-40749915-A-G	Swedish Schizophrenia and bipolar	N	N	N	N	N	N	Malignant neoplasm of prostate
12-40677749-C-T	Swedish Schizophrenia and bipolar	N	N	N	N	N	N	N
12-40707777-C-T	Swedish Schizophrenia and bipolar	N	N	N	Myocardial infarction, Unstable angina, hypertension	N	N	Carcinoma in situ of skin
12-40668383-A-C	Swedish Schizophrenia and bipolar	N	N	N	N	N	N	N
12-40740628-ACTACT-A	Swedish Schizophrenia and bipolar	N	N	N	N	N	N	N
12-40740628-ACTACT-A	Swedish Schizophrenia and bipolar	N	N	Calculus of kidney and ureter	N	N	N	N
12-40740628-ACTACT-A	Swedish Schizophrenia and bipolar	N	N	N	Hypertension	N	N	N
12-40740628-ACTACT-A	Swedish Schizophrenia and bipolar	Pneumococcal pneumonia (possibly caused by measles)	N	N	N	N	N	N
12-40715869-C-T	BioMe	N	Cirrhosis reportedly due to Hep C infection	N	N	N	N	Hepatocellular carcinoma reportedly due to Hep C cirrhosis
12-40740628-ACTACT-A	BioMe	N	N	Kidney failure on dialysis	Ischemic cardiomyopathy, heart transplant, coronory artery disease	N	N	Bladder cancer
12-40687445-CAA-C	BioMe	N	N	N	N	N	N	N

## Sheet: SupplementaryTable8
Supplementary Table 8: 23andMe phenotype association statistics for all phenotypes plotted in Figure 3b. Logistic regression was used for binary phenotypes, and linear regression for quantitative phenotypes controlling for age, sex, genotyping platform, and the first ten genetic principle components. A Bonferroni corrected P-value threshold for 366 independent tests of 1.37x10-4 was used to asses…
						OR we are powered to detect
phenotype	tag	P_value	Odds Ratio	Confidence Interval (95%)	stderr	alpha=0.0001	alpha=0.05	test_type	Sample Size
HIP_alopecia_type_universalis	autoimmune	0.272	0.016	[0,4918326.94]	9.957	6.4	4.3	binary	2800773
alopecia_areata	autoimmune	0.729	0.859	[0.36,2.07]	0.449	2.58	1.94	binary	2833785
ankylosing_spondylitis	autoimmune	0.193	0.449	[0.11,1.8]	0.709	2.84	2.1	binary	2935770
antiphospholipid_syndrome	autoimmune	0.668	1.377	[0.34,5.52]	0.709	4.66	3.22	binary	2887236
autoimmune_hepatitis	autoimmune	0.62	1.718	[0.24,12.23]	1.001	6.9	4.6	binary	3003372
celiac_HLA_all	autoimmune	0.892	0.946	[0.42,2.12]	0.412	2.56	1.92	binary	1653960
crohns	autoimmune	0.579	0.787	[0.33,1.9]	0.449	2.6	1.94	binary	3208459
crohns_or_ulcerative_colitis	autoimmune	0.628	1.129	[0.7,1.83]	0.245	2	1.6	binary	3206192
giant_cell_arteritis	autoimmune	0.281	3.726	[0.52,26.67]	1.004	9.92	6.48	binary	2850277
iqb.canker_sore	autoimmune	0.371	1.149	[0.84,1.56]	0.157	1.78	1.38	binary	728017
iqb.canker_sore_pastyear	autoimmune	0.558	0.905	[0.65,1.26]	0.17	1.7	1.38	binary	510695
juvenile_t1d	autoimmune	0.071	0.019	[0,1090.43]	5.583	4.16	2.9	binary	3243005
lupus	autoimmune	0.044	0.376	[0.12,1.17]	0.579	2.48	1.88	binary	3283857
multiple_sclerosis	autoimmune	0.691	0.801	[0.26,2.49]	0.579	3.02	2.2	binary	3280872
pediatric_ibd	autoimmune	0.319	1.726	[0.64,4.62]	0.502	3.74	2.66	binary	3159363
polymyalgia_rheumatica	autoimmune	0.725	0.716	[0.1,5.12]	1.003	4.4	3.06	binary	2850359
psoriasis	autoimmune	0.566	1.108	[0.79,1.56]	0.176	1.66	1.4	binary	3156217
psoriatic_arthritis	autoimmune	0.581	1.336	[0.5,3.57]	0.502	3.26	2.36	binary	3200558
rheumatoid_arthritis	autoimmune	0.388	1.204	[0.8,1.81]	0.209	1.84	1.5	binary	3175179
sarcoidosis	autoimmune	0.252	2.551	[0.64,10.24]	0.709	5.54	3.76	binary	3020457
scleroderma	autoimmune	0.147	0.011	[0,952073.37]	9.334	5.12	3.5	binary	3136180
sjogrens_syndrome	autoimmune	0.669	0.812	[0.3,2.18]	0.503	2.84	2.1	binary	2974319
t1d	autoimmune	0.164	0.428	[0.11,1.72]	0.708	2.82	2.08	binary	3254008
ulcerative_colitis	autoimmune	0.243	1.393	[0.82,2.37]	0.27	2.22	1.72	binary	3209453
vitiligo	autoimmune	0.333	1.409	[0.73,2.72]	0.335	2.5	1.9	binary	3086955
HIP_anemia_cause_deficiency	blood	0.867	0.977	[0.74,1.29]	0.141	1.52	1.3	binary	2864540
HIP_anemia_cause_hormonal	blood	0.674	0.855	[0.41,1.81]	0.381	2.38	1.82	binary	2864540
anemia	blood	0.635	0.948	[0.76,1.18]	0.112	1.4	1.24	binary	2959880
blood_clots	blood	0.475	1.169	[0.77,1.77]	0.213	1.84	1.5	binary	3213861
blood_thinner_meds	blood	0.888	1.034	[0.65,1.65]	0.238	1.88	1.52	binary	1243316
deep_vein_thrombosis	blood	0.248	1.374	[0.82,2.3]	0.262	2.14	1.68	binary	3181379
hypocoagulation	blood	0.181	0.441	[0.11,1.77]	0.708	2.84	2.1	binary	2884742
iqb.bruise_easily	blood	0.638	1.078	[0.79,1.47]	0.159	1.64	1.34	binary	752427
iqb.nose_bleeds	blood	0.766	1.095	[0.61,1.98]	0.301	2.24	1.72	binary	620847
iqb.rhesus_blood_type	blood	0.984	1.006	[0.59,1.7]	0.269	2.26	1.66	binary	323233
pulmonary_embolism	blood	0.286	1.5	[0.75,3.02]	0.357	2.66	1.98	binary	3181743
HIP_non_osseous_sarcoma	cancer	0.964	0.956	[0.13,6.8]	1.001	4.9	3.36	binary	2793184
any_non_melanoma_skin_cancer	cancer	0.172	0.824	[0.62,1.09]	0.145	1.48	1.28	binary	3129612
any_skin_cancer	cancer	0.102	0.806	[0.62,1.05]	0.135	1.44	1.26	binary	3185343
barretts_esophagus	cancer	0.993	0.997	[0.5,2.01]	0.357	2.3	1.78	binary	2979915
basal_cell_carcinoma	cancer	0.994	1.001	[0.74,1.35]	0.152	1.54	1.32	binary	3181090
bladder_cancer	cancer	0.495	0.54	[0.08,3.87]	1.005	3.84	2.7	binary	3164074
bladder_cancer_dx_or_fh	cancer	0.095	1.795	[0.96,3.37]	0.321	2.58	1.94	binary	3166859
bladder_cancer_fh	cancer	0.017	2.578	[1.3,5.1]	0.348	3.04	2.2	binary	589049
brain_cancer	cancer	0.313	0.021	[0,2865679.41]	9.556	7.16	4.76	binary	3169531
brain_cancer_dx_or_fh	cancer	0.614	1.239	[0.55,2.77]	0.411	2.76	2.06	binary	3173079
brain_cancer_fh	cancer	0.381	1.475	[0.65,3.35]	0.419	2.94	2.14	binary	589051
breast_cancer_dx_or_fh	cancer	0.882	0.972	[0.67,1.41]	0.19	1.68	1.4	binary	1995493
breast_cancer_fh	cancer	0.596	1.137	[0.71,1.82]	0.239	1.96	1.54	binary	586645
chemotherapy_meds	cancer	0.023	0.334	[0.11,1.04]	0.582	2.32	1.78	binary	1179041
colon_polyps	cancer	0.806	1.03	[0.81,1.3]	0.12	1.42	1.24	binary	2948949
colorectal_cancer	cancer	0.176	0.329	[0.05,2.35]	1.002	3.22	2.32	binary	3173116
colorectal_cancer_dx_or_fh	cancer	0.581	0.854	[0.48,1.52]	0.293	2	1.6	binary	3175677
colorectal_cancer_fh	cancer	0.926	1.03	[0.55,1.92]	0.318	2.24	1.72	binary	589047
head_and_neck_cancer	cancer	0.956	0.947	[0.13,6.75]	1.002	4.96	3.4	binary	2793371
hodgkins_lymphoma_dx_or_fh	cancer	0.514	0.555	[0.08,3.95]	1.001	3.98	2.8	binary	2851514
hodgkins_lymphoma_fh	cancer	0.988	0.984	[0.14,7.05]	1.004	5.12	3.48	binary	589053
iqb.dysplastic_mole	cancer	0.517	1.162	[0.74,1.81]	0.227	1.94	1.54	binary	657483
iqb.lipoma	cancer	0.989	0.997	[0.61,1.62]	0.249	1.96	1.56	binary	600403
iqb.radiation_therapy	cancer	0.657	0.802	[0.29,2.19]	0.513	2.8	2.06	binary	623664
jak2_v617f_cc	cancer	0.092	2.375	[0.98,5.74]	0.45	3.78	2.68	binary	2052739
kidney_cancer	cancer	0.791	1.215	[0.3,4.88]	0.71	4.06	2.84	binary	3170234
leukemia	cancer	0.087	0.008	[0,551125.75]	9.209	4.22	2.94	binary	3175329
leukemia_dx_or_fh	cancer	0.113	0.387	[0.1,1.55]	0.709	2.68	2	binary	3182271
leukemia_fh	cancer	0.372	0.561	[0.14,2.27]	0.713	3.1	2.24	binary	589053
lung_cancer	cancer	0.104	0.01	[0,253729.71]	8.705	4.42	3.08	binary	3169166
lung_cancer_dx_or_fh	cancer	0.402	0.796	[0.46,1.38]	0.282	1.94	1.56	binary	3172735
lung_cancer_fh	cancer	0.722	0.901	[0.5,1.61]	0.296	2.1	1.62	binary	589048
melanoma	cancer	0.331	0.753	[0.41,1.37]	0.306	2	1.58	binary	3180717
melanoma_dx_or_fh	cancer	0.76	0.933	[0.6,1.46]	0.229	1.82	1.48	binary	3188264
melanoma_fh	cancer	0.273	1.463	[0.77,2.79]	0.329	2.5	1.88	binary	589038
mpn_narrow	cancer	0.248	0.017	[0,1366222.61]	9.284	5.42	3.68	binary	3208951
mpn_or_v617f	cancer	0.211	1.856	[0.77,4.48]	0.45	3.54	2.54	binary	3675121
non_hodgkins_lymphoma	cancer	0.433	0.499	[0.07,3.55]	1.002	3.72	2.64	binary	3169418
non_hodgkins_lymphoma_dx_or_fh	cancer	0.127	0.399	[0.1,1.6]	0.709	2.7	2.02	binary	3177215
ovarian_cancer_dx_or_fh	cancer	0.647	1.197	[0.57,2.53]	0.383	2.62	1.96	binary	1993554
ovarian_cancer_fh	cancer	0.428	1.418	[0.63,3.21]	0.418	2.96	2.14	binary	586664
pancreatic_cancer_dx_or_fh	cancer	0.068	0.244	[0.03,1.74]	1.001	2.92	2.16	binary	3172572
pancreatic_cancer_fh	cancer	0.097	0.268	[0.04,1.92]	1.005	3.08	2.22	binary	589049
prostate_cancer_dx_or_fh	cancer	0.526	0.857	[0.53,1.39]	0.248	1.84	1.5	binary	1758960
prostate_cancer_fh	cancer	0.458	0.789	[0.41,1.51]	0.33	2.16	1.66	binary	580689
squamous_cell_carcinoma	cancer	0.225	0.766	[0.49,1.2]	0.228	1.74	1.44	binary	3180705
stomach_cancer_dx_or_fh	cancer	0.792	1.17	[0.38,3.65]	0.58	3.46	2.48	binary	2869533
stomach_cancer_fh	cancer	0.6	1.381	[0.44,4.36]	0.586	3.74	2.62	binary	589053
thyroid_cancer	cancer	0.63	1.287	[0.48,3.44]	0.502	3.18	2.3	binary	3170504
thyroid_cancer_dx_or_fh	cancer	0.91	1.048	[0.47,2.34]	0.41	2.6	1.96	binary	3173164
thyroid_cancer_fh	cancer	0.703	0.771	[0.19,3.11]	0.712	3.48	2.48	binary	589053
HIP_arrhythmia_type_bradycardia	cardiovascular	0.848	0.83	[0.12,5.91]	1.001	4.76	3.28	binary	2893288
HIP_arrhythmia_type_ventricular_fibrillation	cardiovascular	0.363	2.059	[0.51,8.27]	0.71	5.2	3.54	binary	2893288
HIP_arrhythmia_type_ventricular_tachycardia	cardiovascular	0.225	1.592	[0.79,3.2]	0.356	2.72	2.02	binary	2893288
angina	cardiovascular	0.409	0.581	[0.14,2.37]	0.718	3.32	2.38	binary	604307
any_cvd	cardiovascular	0.251	1.104	[0.93,1.31]	0.086	1.3	1.18	binary	3310089
aortic_aneurysm	cardiovascular	0.289	0.404	[0.06,2.89]	1.004	3.54	2.52	binary	3080613
aortic_stenosis	cardiovascular	0.823	1.177	[0.29,4.74]	0.711	4	2.8	binary	3065225
arrhythmia	cardiovascular	0.791	1.036	[0.8,1.35]	0.134	1.5	1.3	binary	2971743
atrial_fibrillation	cardiovascular	0.127	1.379	[0.93,2.05]	0.202	1.84	1.5	binary	3200129
blood_pressure_meds	cardiovascular	0.246	0.772	[0.49,1.2]	0.227	1.82	1.46	binary	626221
brain_aneurysm	cardiovascular	0.106	0.022	[0,1910.05]	5.796	4.58	3.16	binary	2973891
cad	cardiovascular	0.747	1.081	[0.68,1.72]	0.238	1.84	1.5	binary	3231861
cardiomyopathy_dilated	cardiovascular	0.36	2.068	[0.52,8.3]	0.709	5.14	3.52	binary	3076840
cardiomyopathy_hypertrophic	cardiovascular	0.058	0.018	[0,991.83]	5.584	3.86	2.72	binary	3110313
carotid_artery_dis	cardiovascular	0.929	0.961	[0.39,2.35]	0.456	2.64	1.98	binary	2909312
congenital_heart_defect	cardiovascular	0.239	0.759	[0.47,1.23]	0.245	1.8	1.48	binary	3243938
early_onset_heart_attack	cardiovascular	0.962	1.022	[0.42,2.47]	0.45	2.72	2.02	binary	3207506
heart_attack	cardiovascular	0.649	1.133	[0.67,1.92]	0.269	2.02	1.6	binary	3241069
heart_failure	cardiovascular	0.412	1.302	[0.71,2.39]	0.309	2.26	1.76	binary	3237422
hemorrhagic_stroke	cardiovascular	0.541	1.595	[0.4,6.41]	0.71	4.68	3.24	binary	3199396
high_blood_pressure	cardiovascular	0.175	1.13	[0.95,1.35]	0.09	1.3	1.18	binary	3278458
iqb.avoid_exercise_faint	cardiovascular	0.684	1.158	[0.58,2.31]	0.353	2.52	1.88	binary	420432
iqb.chest_pain_exercise	cardiovascular	0.001	0.421	[0.24,0.75]	0.292	1.84	1.48	binary	594573
iqb.fainted_exercise	cardiovascular	0.778	0.881	[0.36,2.17]	0.46	2.76	2.02	binary	424475
iqb.fainted_giving_blood	cardiovascular	0.485	0.892	[0.64,1.23]	0.166	1.62	1.36	binary	1025047
iqb.long_qt_syndrome	cardiovascular	0.373	1.487	[0.65,3.39]	0.42	3.02	2.18	binary	526125
iqb.varicose_veins_legs	cardiovascular	0.48	0.87	[0.59,1.29]	0.2	1.76	1.42	binary	610786
ischemic_stroke	cardiovascular	0.213	1.751	[0.78,3.93]	0.413	3.12	2.26	binary	3199076
long_qt_syndrome	cardiovascular	0.478	1.359	[0.61,3.04]	0.411	2.94	2.16	binary	2943039
mitral_valve_prolapse	cardiovascular	0.135	0.593	[0.28,1.25]	0.381	2.08	1.64	binary	3075041
myocarditis	cardiovascular	0.446	1.61	[0.52,5.01]	0.579	3.98	2.8	binary	3227250
orthostatic_hypotension	cardiovascular	0.256	0.382	[0.05,2.73]	1.004	3.72	2.62	binary	589328
peripheral_artery_dis	cardiovascular	0.651	0.737	[0.18,2.97]	0.712	3.34	2.4	binary	2908932
raynauds	cardiovascular	0.027	0.543	[0.3,0.99]	0.305	1.84	1.5	binary	2948865
stroke	cardiovascular	0.629	1.21	[0.57,2.56]	0.382	2.58	1.94	binary	3227434
transient_ischemic_attack	cardiovascular	0.064	1.672	[1.01,2.77]	0.257	2.22	1.72	binary	3200595
migraine_efficacy_any_excedrin_cc	drug_efficacy	0.22	1.474	[0.8,2.71]	0.311	2.72	1.86	binary	169339
migraine_efficacy_any_ibuprofen_cc	drug_efficacy	0.598	0.856	[0.48,1.54]	0.298	2.4	1.72	binary	245044
migraine_efficacy_aspirin_cc	drug_efficacy	0.49	1.314	[0.61,2.81]	0.389	3.16	2.06	binary	174470
statin_dose_decrease	drug_efficacy	0.208	0.545	[0.2,1.52]	0.523	2.88	2.02	binary	170832
statin_effect_binary	drug_efficacy	0.286	1.329	[0.78,2.26]	0.27	2.72	1.74	binary	193513
statin_stop_reason_efficacy	drug_efficacy	0.702	1.211	[0.46,3.16]	0.489	3.62	2.36	binary	105957
any_ponv	drug_side	0.088	0.681	[0.43,1.07]	0.23	1.96	1.5	binary	447444
iqb.caffeine_trouble_sleeping	drug_side	0.407	1.16	[0.82,1.65]	0.179	1.84	1.44	binary	540901
statin_side_effect_any	drug_side	0.181	0.711	[0.43,1.18]	0.261	2.22	1.62	binary	263497
statin_side_effect_cognitive	drug_side	0.802	0.892	[0.36,2.22]	0.465	2.88	2.06	binary	263497
statin_side_effect_digestive	drug_side	0.494	0.682	[0.21,2.18]	0.593	3.12	2.22	binary	263497
statin_side_effect_liver_enzymes	drug_side	0.482	0.626	[0.15,2.56]	0.718	3.46	2.42	binary	263497
statin_side_effect_muscular	drug_side	0.703	0.898	[0.51,1.57]	0.285	2.26	1.66	binary	263497
goiter	endocrine	0.124	2.424	[0.9,6.51]	0.504	4.22	2.94	binary	2520430
graves	endocrine	0.836	0.912	[0.38,2.2]	0.45	2.6	1.96	binary	3035203
hashimotos	endocrine	0.155	0.71	[0.43,1.17]	0.254	1.8	1.48	binary	3035203
hyperthyroidism	endocrine	0.763	0.905	[0.47,1.75]	0.336	2.16	1.68	binary	3083676
hypothyroidism	endocrine	0.448	0.903	[0.69,1.18]	0.136	1.46	1.28	binary	3032496
iodine_treatment_ever	endocrine	0.136	0.407	[0.1,1.63]	0.709	2.7	2.02	binary	3056628
thyroid_nodules	endocrine	0.692	0.841	[0.35,2.03]	0.45	2.3	1.78	binary	3179706
thyroid_removed	endocrine	0.486	0.742	[0.31,1.79]	0.45	2.42	1.86	binary	3078167
HIP_iritis	eyes	0.126	1.585	[0.91,2.75]	0.28	2.32	1.78	binary	2891671
amd	eyes	0.117	1.574	[0.92,2.69]	0.273	2.2	1.7	binary	1167895
astigmatism	eyes	0.469	1.124	[0.82,1.54]	0.161	1.72	1.38	binary	645228
cataract	eyes	0.66	1.067	[0.8,1.42]	0.146	1.44	1.26	binary	2949788
db_retinopathy	eyes	0.844	0.891	[0.28,2.88]	0.599	3.58	2.44	binary	158688
farsightedness	eyes	0.318	1.165	[0.87,1.57]	0.152	1.58	1.32	binary	827866
glaucoma	eyes	0.427	1.192	[0.78,1.82]	0.216	1.84	1.5	binary	2978769
iqb.dry_eyes_procedure	eyes	0.394	1.529	[0.61,3.85]	0.471	3.34	2.34	binary	309952
iqb.elevated_intraocular_pressure	eyes	0.094	1.8	[0.95,3.42]	0.328	2.7	1.96	binary	288317
iqb.exfoliation_glaucoma	eyes	0.601	1.781	[0.25,12.87]	1.009	6.6	4.36	binary	323957
iqb.retinal_detachment	eyes	0.843	0.871	[0.21,3.53]	0.715	3.58	2.54	binary	552339
iqb.strabismus	eyes	0.595	0.792	[0.33,1.93]	0.454	2.58	1.92	binary	626757
myopia_v_hyperopia	eyes	0.582	1.093	[0.8,1.5]	0.162	1.66	1.38	binary	822931
nearsightedness	eyes	0.701	1.046	[0.83,1.31]	0.116	1.5	1.28	binary	1231684
optic_neuritis	eyes	0.357	0.449	[0.06,3.19]	1.001	3.72	2.64	binary	2900427
retinal_vein_occlusion	eyes	0.164	2.205	[0.82,5.92]	0.504	3.88	2.74	binary	2900059
retinitis_pigmentosa	eyes	0.255	0.016	[0,4196335.05]	9.906	6.26	4.22	binary	2891311
appendectomy	gastrointestinal	0.874	1.038	[0.65,1.65]	0.236	1.94	1.54	binary	670115
appendectomy_or_appendicitis	gastrointestinal	0.354	1.222	[0.81,1.85]	0.212	1.88	1.5	binary	728434
chronic_constipation	gastrointestinal	0.045	0.576	[0.32,1.03]	0.298	1.92	1.54	binary	1090740
cirrhosis	gastrointestinal	0.487	0.536	[0.08,3.81]	1.001	3.98	2.8	binary	3191434
diverticulitis	gastrointestinal	0.12	0.722	[0.47,1.11]	0.22	1.64	1.38	binary	3135058
elevated_liver_test	gastrointestinal	0.738	1.059	[0.76,1.48]	0.17	1.66	1.38	binary	1558562
gallstones_or_gall_bladder_removal	gastrointestinal	0.223	0.76	[0.48,1.2]	0.233	1.8	1.46	binary	946596
gerd_broad	gastrointestinal	0.355	0.923	[0.78,1.1]	0.088	1.32	1.18	binary	3198603
hemorrhoids	gastrointestinal	0.267	1.164	[0.89,1.52]	0.136	1.54	1.3	binary	845556
hernia	gastrointestinal	0.634	1.093	[0.76,1.57]	0.185	1.72	1.42	binary	818783
hernia_hiatal	gastrointestinal	0.695	0.862	[0.4,1.84]	0.386	2.34	1.78	binary	809934
ibs	gastrointestinal	0.19	0.849	[0.66,1.09]	0.128	1.44	1.26	binary	3181733
iqb.appendicitis	gastrointestinal	0.447	1.207	[0.75,1.94]	0.242	2.02	1.58	binary	622295
iqb.chronic_constipation	gastrointestinal	0.047	0.579	[0.32,1.04]	0.298	1.9	1.52	binary	1041652
iqb.gallstones	gastrointestinal	0.237	0.766	[0.48,1.21]	0.233	1.8	1.46	binary	914014
iqb.ha_laxatives	gastrointestinal	0.015	0.251	[0.06,1.02]	0.717	2.64	1.92	binary	225278
liver_cysts	gastrointestinal	0.902	0.886	[0.12,6.36]	1.006	5.06	3.44	binary	595112
pancreatitis	gastrointestinal	0.012	2.087	[1.25,3.49]	0.262	2.42	1.84	binary	2868998
ulcer	gastrointestinal	0.061	1.39	[1,1.93]	0.168	1.72	1.42	binary	2946157
HIP_allergies	immune	0.615	1.038	[0.9,1.2]	0.074	1.28	1.16	binary	3133227
adult_onset_asthma	immune	0.144	0.755	[0.51,1.12]	0.2	1.64	1.38	binary	1470750
chicken_allergy	immune	0.194	0.021	[0,47079.79]	7.466	5.68	3.86	binary	1888079
dog_allergy	immune	0.039	1.411	[1.03,1.93]	0.159	1.68	1.4	binary	2009415
dust_mites_allergy_clean	immune	0.769	1.047	[0.77,1.43]	0.158	1.66	1.36	binary	644433
fish_allergy	immune	0.68	0.794	[0.25,2.47]	0.58	3.02	2.2	binary	1899682
grasses_allergy	immune	0.39	1.115	[0.87,1.42]	0.125	1.48	1.28	binary	2148714
honeybee_allergy	immune	0.072	1.737	[1,3.02]	0.283	2.4	1.84	binary	1914006
insect_allergy	immune	0.198	1.335	[0.88,2.04]	0.215	1.92	1.54	binary	1951287
iqb.carried_epipen	immune	0.74	1.063	[0.74,1.52]	0.182	1.68	1.4	binary	1404066
iqb.sun_allergy	immune	0.956	1.059	[0.14,8.09]	1.037	6.7	4.12	binary	113181
juvenile_asthma	immune	0.799	1.037	[0.78,1.37]	0.143	1.52	1.3	binary	1560384
metal_allergy	immune	0.723	1.071	[0.74,1.56]	0.192	1.74	1.42	binary	690056
milk_allergy	immune	0.431	1.301	[0.69,2.44]	0.321	2.4	1.84	binary	1914405
mosquito_bit_more	immune	0.102	1.32	[0.94,1.85]	0.171	1.8	1.4	binary	508124
mosquito_severe	immune	0.302	1.216	[0.84,1.76]	0.189	1.78	1.42	binary	486526
nasal_polyps_sinusitis	immune	0.066	1.766	[0.98,3.19]	0.301	2.64	1.84	binary	179940
no_allergies	immune	0.602	0.964	[0.84,1.11]	0.071	1.28	1.16	binary	3290439
peanut_allergy_broad	immune	0.732	1.171	[0.48,2.83]	0.45	2.88	2.12	binary	1946888
pollen_allergy	immune	0.643	1.054	[0.85,1.31]	0.113	1.42	1.26	binary	2244723
seasonal_allergies_broad	immune	0.524	1.07	[0.87,1.32]	0.105	1.4	1.24	binary	2305779
severe_asthma	immune	0.83	0.862	[0.21,3.46]	0.71	3.62	2.58	binary	1393339
severe_asthma_new_experiment	immune	0.274	1.45	[0.77,2.72]	0.321	2.38	1.82	binary	1409102
soy_allergy	immune	0.766	1.166	[0.43,3.13]	0.503	3.14	2.28	binary	1898170
sulfa_drug_allergy	immune	0.576	1.137	[0.73,1.77]	0.226	1.9	1.54	binary	1955656
trees_allergy	immune	0.579	1.075	[0.83,1.39]	0.13	1.5	1.3	binary	2134010
wasp_allergy	immune	0.182	1.493	[0.86,2.6]	0.283	2.3	1.78	binary	1918630
bladder_infection	infection	0.406	0.416	[0.04,3.88]	1.139	NA	4.8	binary	98538
chicken_pox	infection	0.927	1.031	[0.54,1.98]	0.332	6.24	2.08	binary	592115
cold_sores	infection	0.033	1.327	[1.02,1.72]	0.133	1.56	1.3	binary	801838
hepatitis	infection	0.653	1.11	[0.71,1.73]	0.228	1.88	1.52	binary	3192128
hepatitis_a	infection	0.93	1.034	[0.49,2.18]	0.381	2.5	1.9	binary	3158742
hepatitis_b	infection	0.859	1.095	[0.41,2.93]	0.502	2.92	2.14	binary	3158675
hepatitis_c	infection	0.939	0.963	[0.36,2.57]	0.502	2.9	2.14	binary	3158681
iqb.bacterial_meningitis	infection	0.089	2.713	[1.01,7.33]	0.507	4.44	3.06	binary	608017
iqb.childhood_ear_infections	infection	0.907	1.016	[0.77,1.34]	0.14	1.58	1.32	binary	821011
iqb.chronic_sinus_infections	infection	0.145	0.548	[0.22,1.34]	0.455	2.36	1.8	binary	620536
iqb.gingivitis	infection	0.353	1.187	[0.83,1.69]	0.182	1.78	1.44	binary	605887
iqb.intestinal_parasite	infection	0.362	1.253	[0.78,2.01]	0.241	2.04	1.6	binary	609875
iqb.lyme_disease	infection	0.693	1.203	[0.49,2.94]	0.455	2.96	2.16	binary	614782
iqb.malaria_meds	infection	0.929	1.02	[0.66,1.57]	0.221	1.88	1.5	binary	606061
iqb.mononucleosis	infection	0.344	0.811	[0.52,1.27]	0.227	1.84	1.48	binary	611757
iqb.norovirus_ever	infection	0.411	0.871	[0.62,1.22]	0.17	1.66	1.38	binary	900578
iqb.toenail_fungus	infection	0.409	0.869	[0.62,1.22]	0.173	1.64	1.36	binary	780127
iqb.whooping_cough	infection	0.381	0.783	[0.44,1.38]	0.29	1.96	1.56	binary	759937
measles	infection	0.277	1.24	[0.84,1.82]	0.197	1.54	1.3	binary	1138253
mumps	infection	0.849	1.036	[0.72,1.49]	0.187	1.6	1.34	binary	802255
plantar_warts	infection	0.521	1.124	[0.79,1.6]	0.181	1.8	1.42	binary	537929
pneumonia	infection	0.143	0.778	[0.55,1.09]	0.173	1.72	1.38	binary	641011
positive_tb_test	infection	0.543	1.176	[0.71,1.96]	0.261	2.04	1.6	binary	830011
rheumatic_fever	infection	0.298	0.021	[0,1437205.9]	9.196	5.98	4.04	binary	3044286
scarlet_fever	infection	0.928	1.034	[0.5,2.12]	0.366	2.48	1.86	binary	598553
shingles	infection	0.69	0.907	[0.56,1.48]	0.248	1.94	1.54	binary	665455
tonsillectomy	infection	0.556	0.917	[0.69,1.22]	0.147	1.56	1.32	binary	950026
tuberculosis	infection	0.418	1.546	[0.58,4.13]	0.502	3.58	2.56	binary	3081435
urinary_tract_inf	infection	0.226	1.193	[0.9,1.58]	0.143	1.56	1.34	binary	2793428
centenarian_family	longevity	0.809	0.791	[0.11,5.71]	1.009	4.58	3.18	binary	2749680
general_health	longevity	0.137	-0.047	[-0.11,0.02]	0.032	0.18	0.1	quantitative	3183613
ha_assistance_cc	longevity	0.236	0.367	[0.05,2.64]	1.008	3.7	2.58	binary	210278
ha_negativity_cc	longevity	0.079	1.661	[0.96,2.88]	0.281	2.48	1.76	binary	152293
healthy_old	longevity	0.236	0.802	[0.55,1.17]	0.192	1.62	1.36	binary	2025048
heart_metabolic_disease_60	longevity	0.068	1.351	[0.97,1.89]	0.17	1.86	1.4	binary	1003112
heart_metabolic_disease_70	longevity	0.013	2.257	[1.1,4.65]	0.369	4.02	1.9	binary	454905
heart_metabolic_disease_burden	longevity	0.092	0.057	[-0.01,0.12]	0.034	0.18	0.12	quantitative	3004305
iqb.trouble_walking	longevity	0.837	0.955	[0.61,1.49]	0.227	1.88	1.5	binary	625874
nonagenarian_parent	longevity	0.545	1.228	[0.64,2.37]	0.336	2	1.6	binary	4327509
any_bariatric_surgery	metabolic	0.411	1.272	[0.73,2.21]	0.283	2.2	1.7	binary	1769349
blood_sugar_meds	metabolic	0.372	1.204	[0.81,1.8]	0.204	1.86	1.5	binary	785645
bmi	metabolic	0.18	0.275	[-0.13,0.68]	0.205	0.18	0.1	quantitative	3192387
bmi_qnorm	metabolic	0.495	0.024	[-0.04,0.09]	0.035	0.18	0.1	quantitative	3192387
cold_vs_hot	metabolic	0.907	0.979	[0.69,1.39]	0.179	1.8	1.42	binary	420380
gout	metabolic	0.548	1.133	[0.76,1.69]	0.205	1.74	1.44	binary	2974717
hemochromatosis	metabolic	0.95	1.037	[0.33,3.23]	0.579	3.4	2.44	binary	2939856
high_chol	metabolic	0.924	1.013	[0.78,1.32]	0.133	1.5	1.3	binary	1496485
high_cholesterol_broad	metabolic	0.662	0.966	[0.83,1.13]	0.079	1.28	1.16	binary	4327352
high_ldl	metabolic	0.904	0.98	[0.71,1.35]	0.165	1.64	1.36	binary	962773
high_plasma_glucose	metabolic	0.864	1.022	[0.79,1.32]	0.13	1.48	1.28	binary	2870649
high_tg	metabolic	0.792	1.05	[0.73,1.51]	0.185	1.76	1.42	binary	747601
hyperglycemia	metabolic	0.357	0.816	[0.52,1.28]	0.228	1.76	1.46	binary	3250224
iqb.low_hdl	metabolic	0.602	1.094	[0.78,1.53]	0.171	1.66	1.38	binary	822944
lactose_intolerant_loose	metabolic	0.017	0.513	[0.28,0.93]	0.304	1.92	1.52	binary	577609
nafld	metabolic	0.457	1.23	[0.72,2.09]	0.27	2.14	1.68	binary	3155955
nash	metabolic	0.396	1.707	[0.55,5.31]	0.579	4.02	2.82	binary	3030341
t2d	metabolic	0.183	1.227	[0.92,1.65]	0.15	1.58	1.34	binary	3283931
t2d_broad	metabolic	0.637	1.067	[0.82,1.4]	0.137	1.52	1.3	binary	2831302
weight	metabolic	0.27	1.522	[-1.18,4.23]	1.38	0.18	0.1	quantitative	3192387
weight_qnorm	metabolic	0.482	0.025	[-0.04,0.09]	0.035	0.18	0.1	quantitative	3192387
bunion	musculoskeletal	0.069	1.479	[0.98,2.23]	0.209	1.9	1.5	binary	586064
carpal_tunnel	musculoskeletal	0.774	1.04	[0.8,1.36]	0.136	1.5	1.3	binary	2933635
fibromyalgia	musculoskeletal	0.221	1.257	[0.88,1.79]	0.181	1.76	1.44	binary	3010900
fibromyalgia_chronic_fatigue	musculoskeletal	0.129	1.268	[0.94,1.71]	0.151	1.62	1.38	binary	3063464
fracture	musculoskeletal	0.175	0.897	[0.77,1.05]	0.08	1.3	1.18	binary	2757058
fracture_adult_vs_child	musculoskeletal	0.846	0.959	[0.63,1.46]	0.216	1.94	1.48	binary	549757
fracture_arm	musculoskeletal	0.784	1.071	[0.66,1.74]	0.248	1.98	1.56	binary	951134
fracture_foot	musculoskeletal	0.147	1.252	[0.93,1.69]	0.153	1.64	1.36	binary	951134
fracture_hand	musculoskeletal	0.942	1.012	[0.74,1.39]	0.161	1.66	1.36	binary	951134
fracture_leg	musculoskeletal	0.406	0.786	[0.44,1.41]	0.299	2.02	1.6	binary	951134
fracture_limb	musculoskeletal	0.575	0.891	[0.59,1.34]	0.209	1.78	1.44	binary	951134
fracture_major	musculoskeletal	0.535	0.897	[0.63,1.27]	0.177	1.68	1.38	binary	951134
fracture_many_vs_one	musculoskeletal	0.085	0.661	[0.4,1.08]	0.252	1.94	1.52	binary	585681
fracture_pelvis	musculoskeletal	0.248	0.483	[0.12,1.95]	0.713	2.96	2.16	binary	951134
fracture_thorax	musculoskeletal	0.979	0.993	[0.59,1.66]	0.263	2	1.58	binary	951134
fracture_trunk	musculoskeletal	0.786	0.935	[0.57,1.52]	0.249	1.92	1.54	binary	951134
hernia_inguinal	musculoskeletal	0.328	0.678	[0.3,1.55]	0.42	2.28	1.74	binary	742036
hernia_umbilical	musculoskeletal	0.927	0.966	[0.45,2.05]	0.385	2.46	1.86	binary	742036
hwiz_ehlers_danlos	musculoskeletal	0.96	0.951	[0.13,6.77]	1.002	5.26	3.58	binary	3018403
hwiz_spinal_stenosis	musculoskeletal	0.939	1.081	[0.15,7.7]	1.002	5.16	3.54	binary	3017523
iqb.ankle_sprain	musculoskeletal	0.443	0.866	[0.6,1.25]	0.187	2.06	1.5	binary	601731
iqb.dislocated_shoulder	musculoskeletal	0.741	0.824	[0.25,2.68]	0.602	3.56	2.42	binary	241572
iqb.dupuytrens_contracture	musculoskeletal	0.481	1.464	[0.54,3.98]	0.51	3.42	2.44	binary	785047
iqb.ganglion_cyst_foot	musculoskeletal	0.716	0.814	[0.26,2.56]	0.585	3.1	2.24	binary	607589
iqb.ganglion_cyst_wrist	musculoskeletal	0.726	0.914	[0.55,1.52]	0.26	1.98	1.56	binary	606908
iqb.sugery_shoulder_dislocation	musculoskeletal	0.028	2.899	[1.28,6.57]	0.417	3.84	2.7	binary	633334
iqb.tmj	musculoskeletal	0.028	0.628	[0.4,0.97]	0.224	1.74	1.42	binary	977065
myasthenia_gravis	musculoskeletal	0.647	1.643	[0.23,11.69]	1.001	6.54	4.38	binary	2823359
osteoarthritis	musculoskeletal	0.345	0.886	[0.69,1.14]	0.129	1.42	1.26	binary	2915238
osteoarthritis_broad	musculoskeletal	0.237	0.859	[0.67,1.11]	0.13	1.42	1.24	binary	2875879
osteoporosis	musculoskeletal	0.024	0.19	[0.03,1.36]	1.003	2.64	1.98	binary	2915759
osteoporosis_broad	musculoskeletal	0.036	0.701	[0.5,0.99]	0.176	1.52	1.3	binary	2955033
scoliosis	musculoskeletal	0.493	1.121	[0.81,1.55]	0.164	1.62	1.36	binary	2897502
alzheimers	neurological	0.885	0.867	[0.12,6.25]	1.008	4.72	3.24	binary	1230636
basilar_migraine	neurological	0.05	2.078	[1.02,4.23]	0.362	3.04	2.04	binary	178118
chronic_fatigue	neurological	0.576	1.126	[0.75,1.7]	0.209	1.84	1.5	binary	3036112
cognitive_decline	neurological	0.803	1.162	[0.37,3.7]	0.59	3.62	2.52	binary	382949
dyslexia	neurological	0.183	1.454	[0.86,2.45]	0.266	2.26	1.74	binary	1088050
epilepsy	neurological	0.352	0.73	[0.36,1.47]	0.356	2.18	1.7	binary	3156473
hemiplegic_migraine	neurological	0.386	1.541	[0.6,3.96]	0.481	3.8	2.48	binary	164315
iqb.alzheimers_fh	neurological	0.438	1.134	[0.83,1.56]	0.161	1.68	1.38	binary	603520
iqb.childhood_febrile_seizures	neurological	0.386	1.358	[0.7,2.63]	0.337	2.48	1.88	binary	1564446
iqb.cluster_headaches	neurological	0.848	1.055	[0.61,1.82]	0.277	2.08	1.64	binary	886065
iqb.mild_cognitive_imp_fh	neurological	0.948	1.015	[0.64,1.61]	0.234	1.9	1.52	binary	885673
iqb.numb_extremities	neurological	0.976	0.995	[0.7,1.42]	0.18	1.8	1.42	binary	529835
memory_loss	neurological	0.396	1.353	[0.69,2.64]	0.34	2.54	1.92	binary	851161
migraine_ICHD_with_aura	neurological	0.389	1.159	[0.83,1.61]	0.167	1.64	1.38	binary	2763737
migraine_ICHD_without_aura	neurological	0.899	0.964	[0.54,1.71]	0.292	2.02	1.6	binary	2677117
migraine_diagnosis_broad	neurological	0.533	0.941	[0.78,1.14]	0.098	1.36	1.22	binary	3194194
photic_sneeze	neurological	0.016	1.518	[1.09,2.12]	0.17	1.76	1.42	binary	543330
restless_leg_syndrome	neurological	0.015	1.442	[1.09,1.91]	0.143	1.62	1.38	binary	3032626
trigeminal_neuralgia	neurological	0.475	1.559	[0.5,4.85]	0.58	4.02	2.82	binary	3056008
parkinsons_disease	neurological	0.48	0.628	[0.16, 2.53]	0.711	< 0.19	-	binary	3089403
HIP_urinary_condition	renal	0.651	1.087	[0.76,1.55]	0.182	1.68	1.4	binary	2793071
HIP_urinary_condition_type_OAB	renal	0.855	1.052	[0.62,1.79]	0.273	2.02	1.6	binary	2778694
HIP_urinary_condition_type_SUI	renal	0.574	0.8	[0.36,1.8]	0.413	2.42	1.84	binary	2778694
chronic_kidney_disease	renal	0.167	1.573	[0.86,2.87]	0.306	2.4	1.84	binary	2867997
db_nephritis	renal	0.772	0.816	[0.2,3.38]	0.726	3.98	2.68	binary	156834
iqb.kidney_infection	renal	0.784	0.939	[0.6,1.48]	0.231	1.9	1.5	binary	610302
kidney_disease	renal	0.283	1.414	[0.78,2.57]	0.305	2.32	1.78	binary	3105428
kidney_stones	renal	0.345	1.138	[0.87,1.48]	0.134	1.52	1.3	binary	2896484
iqb.ivf	reproductive	0.568	1.311	[0.54,3.2]	0.455	3	2.18	binary	602966
COPD	respiratory	0.712	1.157	[0.54,2.47]	0.387	2.6	1.96	binary	1373311
chronic_bronchitis	respiratory	0.361	1.413	[0.7,2.85]	0.358	2.44	1.86	binary	1366449
cystic_fibrosis	respiratory	0.712	1.483	[0.21,10.57]	1.002	6.3	4.24	binary	2800353
emphysema	respiratory	0.893	0.91	[0.23,3.68]	0.713	3.76	2.66	binary	1367486
actinic_keratosis	skin	0.189	0.748	[0.48,1.18]	0.231	1.76	1.44	binary	3181105
hidradenitis	skin	0.337	0.542	[0.14,2.17]	0.708	3.12	2.26	binary	2858559
iqb.foot_odor	skin	0.745	0.924	[0.57,1.5]	0.247	1.94	1.54	binary	605366
iqb.hp_acne_scarring	skin	0.128	1.578	[0.87,2.88]	0.306	3.08	1.84	binary	221325
iqb.hyperhidrosis	skin	0.961	0.971	[0.3,3.12]	0.595	3.54	2.46	binary	269093
iqb.raised_scars	skin	0.165	1.393	[0.88,2.2]	0.233	2.06	1.58	binary	404449
iqb.stretch_marks	skin	0.786	0.966	[0.75,1.24]	0.127	1.48	1.26	binary	1062125
iqb.sweaty_feet	skin	0.545	1.122	[0.78,1.62]	0.188	1.78	1.44	binary	611100
iqb.sweaty_palms	skin	0.687	1.111	[0.67,1.84]	0.258	2.02	1.58	binary	623835
lichen_planus	skin	0.623	1.293	[0.48,3.46]	0.502	3.16	2.3	binary	3096860
moles	skin	0.196	0.8	[0.57,1.13]	0.176	1.68	1.38	binary	733823
rosacea_all	skin	0.968	0.994	[0.73,1.35]	0.156	1.58	1.34	binary	3125577
severe_acne	skin	0.194	0.84	[0.64,1.1]	0.137	1.48	1.28	binary	3100076
skin_tags	skin	0.526	1.087	[0.84,1.41]	0.131	1.54	1.3	binary	840963
stretch_marks_any	skin	0.881	0.981	[0.77,1.26]	0.126	1.48	1.26	binary	1074305
chronotype	sleep	0.257	0.034	[-0.02,0.09]	0.03	0.18	0.12	quantitative	3079517
circadian_rhythm_disorder	sleep	0.895	1.081	[0.35,3.36]	0.579	3.44	2.46	binary	2823329
insomnia_broad	sleep	0.486	0.942	[0.8,1.11]	0.086	1.32	1.2	binary	3222052
insomnia_narrow	sleep	0.336	0.904	[0.73,1.11]	0.107	1.4	1.24	binary	3035640
iqb.rem_sleep_behavior_disorder_dx	sleep	0.97	1.009	[0.62,1.64]	0.249	1.96	1.56	binary	1219584
iqb.sound_sleeper	sleep	0.778	1.048	[0.76,1.45]	0.166	1.78	1.4	binary	600339
iqb.sweat_while_sleeping	sleep	0.9	0.978	[0.69,1.39]	0.18	1.76	1.42	binary	594835
narcolepsy	sleep	0.919	0.943	[0.3,2.93]	0.579	3.2	2.32	binary	3133496
parasomnia	sleep	0.414	0.779	[0.42,1.45]	0.319	2.06	1.62	binary	2823189
phq_sleep_cc	sleep	0.048	1.432	[1.01,2.04]	0.18	1.8	1.42	binary	481347
rem_sleep_disorder	sleep	0.88	0.964	[0.6,1.56]	0.246	1.98	1.58	binary	2983715
cavities_many	teeth	0.976	1.007	[0.66,1.54]	0.216	2.22	1.54	binary	533933
dental_superstar	teeth	0.952	0.979	[0.48,1.98]	0.358	2.3	1.74	binary	533933
iqb.born_with_teeth	teeth	0.261	2.514	[0.62,10.18]	0.713	6.02	4.02	binary	533545
iqb.peg_laterals_bottom_teeth	teeth	0.462	0.5	[0.07,3.84]	1.041	6.12	3.48	binary	87197
iqb.peg_laterals_top_teeth	teeth	0.901	0.91	[0.2,4.11]	0.77	6.28	3.38	binary	89073
iqb.teeth_grinding	teeth	0.852	0.971	[0.71,1.33]	0.16	1.72	1.38	binary	615580
iqb.wisdom_teeth_removed	teeth	0.051	1.599	[0.98,2.62]	0.252	2.54	1.62	binary	478195

## Sheet: SupplementaryTable9
Supplementary Table 9: Details of 30 blood serum and 4 urine biomarkers tested in the UK Biobank dataset. Shown are the count of pLoF carriers and non-carriers as well as the mean and standard-deviation within each cohort. P-values correspond to a 2-side Wilcoxon test.
		pLoF carriers			non-carriers
Biomarker	source	count	mean	SD	count	mean	SD	P value
Albumin	blood serum	87	45.75	2.331	41202	45.528	2.635	0.464
Alkaline phosphatase	blood serum	91	84.342	28.716	43476	83.26	25.596	0.926
Alanine aminotransferase	blood serum	91	25.04	12.416	43462	23.508	13.595	0.131
Apolipoprotein A	blood serum	87	1.574	0.273	40895	1.559	0.272	0.607
Apolipoprotein B	blood serum	91	1.058	0.259	43286	1.03	0.236	0.212
Aspartate aminotransferase	blood serum	91	27.209	9.091	43367	26.298	10.295	0.169
Direct bilirubin	blood serum	79	1.916	1.034	37388	1.832	0.858	0.616
Urea	blood serum	91	5.46	1.427	43435	5.409	1.35	0.992
Calcium	blood serum	87	2.377	0.08	41160	2.388	0.097	0.257
Cholesterol	blood serum	91	5.84	1.162	43466	5.704	1.138	0.224
Creatinine	blood serum	91	73.368	16.335	43440	72.683	18.133	0.757
C reactive protein	blood serum	91	2.47	3.736	43382	2.508	4.293	0.972
Cystatin C	blood serum	91	0.886	0.146	43489	0.901	0.173	0.292
Gamma glutamyltransferase	blood serum	91	39.3	35.576	43442	35.857	38.152	0.2
Glucose	blood serum	87	5.088	0.784	41140	5.132	1.069	0.748
Glycated haemoglobin (HbA1c)	blood serum	90	35.598	5.385	43364	35.805	6.194	0.461
HDL cholesterol	blood serum	87	1.522	0.38	41168	1.478	0.386	0.212
IGF-1	blood serum	90	21.173	6.469	43302	21.617	5.677	0.723
LDL direct	blood serum	91	3.638	0.907	43405	3.549	0.861	0.314
Lipoprotein A	blood serum	74	48.356	50.278	34909	43.834	49.401	0.372
Oestradiol	blood serum	19	394.037	341.212	7403	472.138	493.209	0.142
Phosphate	blood serum	87	1.206	0.154	41117	1.2	0.158	0.961
Rheumatoid factor	blood serum	13	17.769	8.832	4033	24.264	19.471	0.317
SHBG	blood serum	87	52.811	27.406	40821	52.664	27.984	0.988
Total bilirubin	blood serum	91	9.726	5.344	43332	9.235	4.527	0.356
Testosterone	blood serum	79	7.064	5.958	39376	6.56	6.058	0.124
Total protein	blood serum	87	72.859	3.822	41120	72.824	4.077	0.888
Triglycerides	blood serum	91	1.651	0.89	43422	1.705	0.986	0.605
Urate	blood serum	91	308.452	88.781	43436	307.407	79.477	0.738
Vitamin D	blood serum	86	45.269	17.594	41769	47.943	20.556	0.268
Microalbumin	urine	29	18.666	15.713	14583	28.167	127.57	0.776
Creatinine (enzymatic)	urine	93	7688.28	4816.86	44553	8506.82	5430.92	0.173
Potassium	urine	93	56.298	27.952	44510	60.75	32.11	0.292
Sodium	urine	93	67.014	36.653	44454	71.674	40.298	0.339

## Sheet: SupplementaryTable10
Supplementary Table 10: Details of phenotype groupings for diseases coded within the field '20002 Non-cancer illness code, self-reported'. Shown are the tree positions within UK Biobank along with primary and secondary groupings used in this study.
Coding	Meaning	Selectable	Node	Parent	Parent_meaning	Primary_group	Secondary_group
1065	hypertension	Yes	1081	1071	cardiovascular	Cardiovascular
1066	heart/cardiac problem	Yes	1082	1071	cardiovascular	Cardiovascular
1067	peripheral vascular disease	Yes	1084	1071	cardiovascular	Cardiovascular
1068	venous thromboembolic disease	Yes	1085	1071	cardiovascular	Haematological
1072	essential hypertension	Yes	1089	1081	cardiovascular-hypertension	Cardiovascular
1073	gestational hypertension/pre-eclampsia	Yes	1090	1081	cardiovascular-hypertension	Other
1074	angina	Yes	1091	1082	cardiovascular-heart/cardiac problem	Cardiovascular
1075	heart attack/myocardial infarction	Yes	1092	1082	cardiovascular-heart/cardiac problem	Cardiovascular
1076	heart failure/pulmonary odema	Yes	1093	1082	cardiovascular-heart/cardiac problem	Cardiovascular
1077	heart arrhythmia	Yes	1094	1082	cardiovascular-heart/cardiac problem	Cardiovascular
1078	heart valve problem/heart murmur	Yes	1095	1082	cardiovascular-heart/cardiac problem	Cardiovascular
1079	cardiomyopathy	Yes	1096	1082	cardiovascular-heart/cardiac problem	Cardiovascular
1080	pericardial problem	Yes	1097	1082	cardiovascular-heart/cardiac problem	Cardiovascular
1081	stroke	Yes	1098	1083	cardiovascular-cerebrovascular disease	Cardiovascular
1082	transient ischaemic attack (tia)	Yes	1099	1083	cardiovascular-cerebrovascular disease	Cardiovascular
1083	subdural haemorrhage/haematoma	Yes	1100	1083	cardiovascular-cerebrovascular disease	Cardiovascular
1086	subarachnoid haemorrhage	Yes	1103	1098	cardiovascular-cerebrovascular disease-stroke	Cardiovascular
1087	leg claudication/ intermittent claudication	Yes	1104	1084	cardiovascular-peripheral vascular disease	Cardiovascular
1088	arterial embolism	Yes	1105	1084	cardiovascular-peripheral vascular disease	Cardiovascular
1093	pulmonary embolism +/- dvt	Yes	1111	1085	cardiovascular-venous thromboembolic disease	Haematological
1094	deep venous thrombosis (dvt)	Yes	1112	1085	cardiovascular-venous thromboembolic disease	Haematological
1111	asthma	Yes	1130	1072	respiratory/ent	Respiratory	Airway
1112	chronic obstructive airways disease/copd	Yes	1131	1072	respiratory/ent	Respiratory	Airway
1113	emphysema/chronic bronchitis	Yes	1132	1072	respiratory/ent	Respiratory	Airway
1114	bronchiectasis	Yes	1133	1072	respiratory/ent	Respiratory	Airway
1115	interstitial lung disease	Yes	1134	1072	respiratory/ent	Respiratory	Interstitial
1117	other respiratory problems	Yes	1136	1072	respiratory/ent	Respiratory
1120	asbestosis	Yes	1139	1134	respiratory/ent-interstitial lung disease	exclude
1121	pulmonary fibrosis	Yes	1140	1134	respiratory/ent-interstitial lung disease	Respiratory	Interstitial
1122	fibrosing alveolitis/unspecified alveolitis	Yes	1141	1134	respiratory/ent-interstitial lung disease	Respiratory	Interstitial
1123	sleep apnoea	Yes	1142	1136	respiratory/ent-other respiratory problems	Respiratory	Otolaryngological
1124	respiratory failure	Yes	1143	1136	respiratory/ent-other respiratory problems	Respiratory
1125	pleurisy	Yes	1144	1136	respiratory/ent-other respiratory problems	Respiratory	Pleural
1126	spontaneous pneumothorax/recurrent pneumothorax	Yes	1145	1560	respiratory/ent-other respiratory problems-pneumothorax	Respiratory	Pleural
1134	oesophageal disorder	Yes	1153	1073	gastrointestinal/abdominal	Gastrointestinal
1135	stomach disorder	Yes	1154	1073	gastrointestinal/abdominal	Gastrointestinal
1136	liver/biliary/pancreas problem	Yes	1156	1073	gastrointestinal/abdominal	Gastrointestinal
1137	other abdominal problem	Yes	1158	1073	gastrointestinal/abdominal	Gastrointestinal
1138	gastro-oesophageal reflux (gord) / gastric reflux	Yes	1159	1153	gastrointestinal/abdominal-oesophageal disorder	Gastrointestinal
1139	oesophagitis/barretts oesophagus	Yes	1160	1153	gastrointestinal/abdominal-oesophageal disorder	Gastrointestinal
1140	oesophageal stricture	Yes	1161	1153	gastrointestinal/abdominal-oesophageal disorder	Gastrointestinal
1141	oesophageal varicies	Yes	1162	1153	gastrointestinal/abdominal-oesophageal disorder	Gastrointestinal
1142	gastric/stomach ulcers	Yes	1163	1154	gastrointestinal/abdominal-stomach disorder	Gastrointestinal
1143	gastritis/gastric erosions	Yes	1164	1154	gastrointestinal/abdominal-stomach disorder	Gastrointestinal
1154	irritable bowel syndrome	Yes	1175	1155	gastrointestinal/abdominal-bowel problem	Gastrointestinal
1155	hepatitis	Yes	1176	1156	gastrointestinal/abdominal-liver/biliary/pancreas problem	Gastrointestinal	Hepatobiliary
1156	infective/viral hepatitis	Yes	1177	1176	gastrointestinal/abdominal-liver/biliary/pancreas problem-hepatitis	exclude
1157	non-infective hepatitis	Yes	1178	1176	gastrointestinal/abdominal-liver/biliary/pancreas problem-hepatitis	Gastrointestinal	Hepatobiliary
1158	liver failure/cirrhosis	Yes	1179	1156	gastrointestinal/abdominal-liver/biliary/pancreas problem	Gastrointestinal	Hepatobiliary
1159	bile duct disease	Yes	1180	1156	gastrointestinal/abdominal-liver/biliary/pancreas problem	Gastrointestinal	Hepatobiliary
1160	bile duct obstruction/ascending cholangitis	Yes	1181	1180	gastrointestinal/abdominal-liver/biliary/pancreas problem-bile duct disease	Gastrointestinal	Hepatobiliary
1161	gall bladder disease	Yes	1182	1156	gastrointestinal/abdominal-liver/biliary/pancreas problem	Gastrointestinal	Hepatobiliary
1162	cholelithiasis/gall stones	Yes	1183	1182	gastrointestinal/abdominal-liver/biliary/pancreas problem-gall bladder disease	Gastrointestinal	Hepatobiliary
1163	cholecystitis	Yes	1184	1182	gastrointestinal/abdominal-liver/biliary/pancreas problem-gall bladder disease	Gastrointestinal	Hepatobiliary
1164	pancreatic disease	Yes	1185	1156	gastrointestinal/abdominal-liver/biliary/pancreas problem	Gastrointestinal
1165	pancreatitis	Yes	1186	1185	gastrointestinal/abdominal-liver/biliary/pancreas problem-pancreatic disease	Gastrointestinal
1190	peritonitis	Yes	1211	1158	gastrointestinal/abdominal-other abdominal problem	Gastrointestinal
1191	gastrointestinal bleeding	Yes	1212	1158	gastrointestinal/abdominal-other abdominal problem	Gastrointestinal
1192	renal/kidney failure	Yes	1213	1074	renal/urology	Renal
1193	renal failure requiring dialysis	Yes	1214	1213	renal/urology-renal/kidney failure	Renal
1194	renal failure not requiring dialysis	Yes	1215	1213	renal/urology-renal/kidney failure	Renal
1196	urinary tract infection/kidney infection	Yes	1217	1074	renal/urology	Urological
1197	kidney stone/ureter stone/bladder stone	Yes	1218	1074	renal/urology	Urological
1200	ureteric obstruction/hydronephrosis	Yes	1221	1074	renal/urology	Urological
1201	bladder problem (not cancer)	Yes	1222	1074	renal/urology	Urological
1202	urinary frequency / incontinence	Yes	1223	1222	renal/urology-bladder problem (not cancer)	Urological
1207	prostate problem (not cancer)	Yes	1232	1231	renal/urology-other urological problem (male)	Urological
1210	scrotal problem (not cancer)	Yes	1235	1231	renal/urology-other urological problem (male)	Urological
1214	testicular problems (not cancer)	Yes	1239	1231	renal/urology-other urological problem (male)	Urological
1220	diabetes	Yes	1245	1075	endocrine/diabetes	Endocrine
1221	gestational diabetes	Yes	1246	1245	endocrine/diabetes-diabetes	Other
1222	type 1 diabetes	Yes	1247	1245	endocrine/diabetes-diabetes	Endocrine
1223	type 2 diabetes	Yes	1248	1245	endocrine/diabetes-diabetes	Endocrine
1224	thyroid problem (not cancer)	Yes	1249	1075	endocrine/diabetes	Endocrine
1225	hyperthyroidism/thyrotoxicosis	Yes	1250	1249	endocrine/diabetes-thyroid problem (not cancer)	Endocrine
1226	hypothyroidism/myxoedema	Yes	1251	1249	endocrine/diabetes-thyroid problem (not cancer)	Endocrine
1228	thyroid radioablation therapy	Yes	1253	1249	endocrine/diabetes-thyroid problem (not cancer)	Endocrine
1229	parathyroid gland problem (not cancer)	Yes	1254	1075	endocrine/diabetes	Endocrine
1230	parathyroid hyperplasia/adenoma	Yes	1255	1254	endocrine/diabetes-parathyroid gland problem (not cancer)	exclude
1232	disorder of adrenal gland	Yes	1257	1075	endocrine/diabetes	Endocrine
1233	adrenal tumour	Yes	1258	1257	endocrine/diabetes-disorder of adrenal gland	exclude
1234	adrenocortical insufficiency/addison's disease	Yes	1259	1257	endocrine/diabetes-disorder of adrenal gland	Endocrine
1235	hyperaldosteronism/conn's syndrome	Yes	1260	1257	endocrine/diabetes-disorder of adrenal gland	Endocrine
1236	phaeochromocytoma	Yes	1261	1257	endocrine/diabetes-disorder of adrenal gland	exclude
1237	disorder or pituitary gland	Yes	1262	1075	endocrine/diabetes	Endocrine
1238	pituitary adenoma/tumour	Yes	1263	1262	endocrine/diabetes-disorder or pituitary gland	exclude
1239	cushings syndrome	Yes	1264	1075	endocrine/diabetes	Endocrine
1240	neurological injury/trauma	Yes	1266	1076	neurology/eye/psychiatry	exclude
1242	eye/eyelid problem	Yes	1268	1076	neurology/eye/psychiatry	Opthalmological
1243	psychological/psychiatric problem	Yes	1269	1076	neurology/eye/psychiatry	exclude
1244	infection of nervous system	Yes	1270	1265	neurology/eye/psychiatry-neurology	exclude
1245	brain abscess/intracranial abscess	Yes	1271	1270	neurology/eye/psychiatry-neurology-infection of nervous system	exclude
1246	encephalitis	Yes	1272	1270	neurology/eye/psychiatry-neurology-infection of nervous system	Neurological
1247	meningitis	Yes	1273	1270	neurology/eye/psychiatry-neurology-infection of nervous system	exclude
1248	spinal abscess	Yes	1274	1270	neurology/eye/psychiatry-neurology-infection of nervous system	exclude
1249	cranial nerve problem/palsy	Yes	1275	1265	neurology/eye/psychiatry-neurology	Neurological
1250	bell's palsy/facial nerve palsy	Yes	1276	1275	neurology/eye/psychiatry-neurology-cranial nerve problem/palsy	Neurological
1251	spinal cord disorder	Yes	1277	1265	neurology/eye/psychiatry-neurology	Neurological
1252	paraplegia	Yes	1278	1277	neurology/eye/psychiatry-neurology-spinal cord disorder	Neurological
1254	peripheral nerve disorder	Yes	1280	1265	neurology/eye/psychiatry-neurology	Neurological
1255	peripheral neuropathy	Yes	1281	1280	neurology/eye/psychiatry-neurology-peripheral nerve disorder	Neurological
1256	acute infective polyneuritis/guillain-barre syndrome	Yes	1282	1280	neurology/eye/psychiatry-neurology-peripheral nerve disorder	Neurological	Autoimmune
1257	trapped nerve/compressed nerve	Yes	1283	1280	neurology/eye/psychiatry-neurology-peripheral nerve disorder	Other
1258	chronic/degenerative neurological problem	Yes	1284	1265	neurology/eye/psychiatry-neurology	Neurological
1259	motor neurone disease	Yes	1285	1284	neurology/eye/psychiatry-neurology-chronic/degenerative neurological problem	Neurological
1260	myasthenia gravis	Yes	1286	1284	neurology/eye/psychiatry-neurology-chronic/degenerative neurological problem	Neurological	Autoimmune
1261	multiple sclerosis	Yes	1287	1284	neurology/eye/psychiatry-neurology-chronic/degenerative neurological problem	Neurological
1262	parkinsons disease	Yes	1288	1284	neurology/eye/psychiatry-neurology-chronic/degenerative neurological problem	Neurological
1263	dementia/alzheimers/cognitive impairment	Yes	1289	1284	neurology/eye/psychiatry-neurology-chronic/degenerative neurological problem	Neurological
1264	epilepsy	Yes	1290	1265	neurology/eye/psychiatry-neurology	Neurological
1265	migraine	Yes	1291	1265	neurology/eye/psychiatry-neurology	Neurological
1266	head injury	Yes	1292	1266	neurology/eye/psychiatry-neurological injury/trauma	exclude
1267	spinal injury	Yes	1293	1266	neurology/eye/psychiatry-neurological injury/trauma	exclude
1274	eye infection	Yes	1300	1268	neurology/eye/psychiatry-eye/eyelid problem	exclude
1275	retinal problem	Yes	1301	1268	neurology/eye/psychiatry-eye/eyelid problem	Opthalmological
1276	diabetic eye disease	Yes	1302	1268	neurology/eye/psychiatry-eye/eyelid problem	Endocrine	Opthalmological
1277	glaucoma	Yes	1303	1268	neurology/eye/psychiatry-eye/eyelid problem	Opthalmological
1278	cataract	Yes	1304	1268	neurology/eye/psychiatry-eye/eyelid problem	Opthalmological
1279	eye trauma	Yes	1305	1268	neurology/eye/psychiatry-eye/eyelid problem	exclude
1281	retinal detachment	Yes	1307	1301	neurology/eye/psychiatry-eye/eyelid problem-retinal problem	Opthalmological
1282	retinal artery/vein occlusion	Yes	1308	1301	neurology/eye/psychiatry-eye/eyelid problem-retinal problem	Cardiovascular
1286	depression	Yes	1312	1269	neurology/eye/psychiatry-psychological/psychiatric problem	exclude
1287	anxiety/panic attacks	Yes	1313	1269	neurology/eye/psychiatry-psychological/psychiatric problem	exclude
1288	nervous breakdown	Yes	1314	1269	neurology/eye/psychiatry-psychological/psychiatric problem	exclude
1289	schizophrenia	Yes	1315	1269	neurology/eye/psychiatry-psychological/psychiatric problem	exclude
1290	deliberate self-harm/suicide attempt	Yes	1316	1269	neurology/eye/psychiatry-psychological/psychiatric problem	exclude
1291	mania/bipolar disorder/manic depression	Yes	1317	1269	neurology/eye/psychiatry-psychological/psychiatric problem	exclude
1293	bone disorder	Yes	1319	1077	musculoskeletal/trauma	Rheumatological
1294	back problem	Yes	1320	1077	musculoskeletal/trauma	Rheumatological
1295	joint disorder	Yes	1321	1077	musculoskeletal/trauma	Rheumatological
1297	muscle/soft tissue problem	Yes	1323	1077	musculoskeletal/trauma	Rheumatological
1308	osteomyelitis	Yes	1347	1319	musculoskeletal/trauma-bone disorder	exclude
1309	osteoporosis	Yes	1348	1319	musculoskeletal/trauma-bone disorder	Rheumatological
1310	paget's disease	Yes	1349	1319	musculoskeletal/trauma-bone disorder	Rheumatological
1311	spine arthritis/spondylitis	Yes	1350	1320	musculoskeletal/trauma-back problem	Rheumatological
1312	prolapsed disc/slipped disc	Yes	1351	1595	musculoskeletal/trauma-back problem-disc problem	Rheumatological
1313	ankylosing spondylitis	Yes	1352	1320	musculoskeletal/trauma-back problem	Rheumatological	Autoimmune
1322	myositis/myopathy	Yes	1361	1323	musculoskeletal/trauma-muscle/soft tissue problem	Rheumatological
1327	low platelets/platelet disorder	Yes	1366	1503	haematology/dermatology-haematology-clotting disorder/excessive bleeding	Haematological
1328	haemophilia	Yes	1367	1503	haematology/dermatology-haematology-clotting disorder/excessive bleeding	Haematological
1330	iron deficiency anaemia	Yes	1369	1504	haematology/dermatology-haematology-anaemia	Haematological
1331	pernicious anaemia	Yes	1370	1504	haematology/dermatology-haematology-anaemia	Gastrointestinal	Autoimmune
1332	aplastic anaemia	Yes	1371	1504	haematology/dermatology-haematology-anaemia	Haematological
1339	sickle cell disease	Yes	1378	1509	haematology/dermatology-haematology-hereditary/genetic haematological disorder	Haematological
1340	thalassaemia	Yes	1379	1509	haematology/dermatology-haematology-hereditary/genetic haematological disorder	Haematological
1344	stevens johnson syndrome	Yes	1386	1513	haematology/dermatology-dermatology-blistering/desquamating skin disorder	Dermatological
1345	pemphigoid/pemphigus	Yes	1387	1513	haematology/dermatology-dermatology-blistering/desquamating skin disorder	Dermatological
1348	gynaecological disorder (not cancer)	Yes	1390	1079	gynaecology/breast	Gynaecological
1349	ovarian cyst or cysts	Yes	1391	1614	gynaecology/breast-gynaecological disorder (not cancer)-ovarian problem	Gynaecological
1350	polycystic ovaries/polycystic ovarian syndrome	Yes	1392	1614	gynaecology/breast-gynaecological disorder (not cancer)-ovarian problem	Gynaecological
1351	uterine fibroids	Yes	1393	1615	gynaecology/breast-gynaecological disorder (not cancer)-uterine problem	Gynaecological
1352	uterine polyps	Yes	1394	1615	gynaecology/breast-gynaecological disorder (not cancer)-uterine problem	Gynaecological
1353	vaginal prolapse/uterine prolapse	Yes	1395	1615	gynaecology/breast-gynaecological disorder (not cancer)-uterine problem	Gynaecological
1364	breast disease (not cancer)	Yes	1407	1079	gynaecology/breast	Gynaecological
1366	fibrocystic disease	Yes	1409	1407	gynaecology/breast-breast disease (not cancer)	Gynaecological
1367	breast cysts	Yes	1410	1407	gynaecology/breast-breast disease (not cancer)	Gynaecological
1371	sarcoidosis	Yes	1414	1080	immunological/systemic disorders	Other
1372	vasculitis	Yes	1415	1416	immunological/systemic disorders-connective tissue disorder	Rheumatological	Autoimmune
1373	connective tissue disorder	Yes	1416	1080	immunological/systemic disorders	Rheumatological	Autoimmune
1374	allergy/hypersensitivity/anaphylaxis	Yes	1417	1080	immunological/systemic disorders	Allergy
1376	giant cell/temporal arteritis	Yes	1419	1415	immunological/systemic disorders-connective tissue disorder-vasculitis	Rheumatological
1377	polymyalgia rheumatica	Yes	1420	1415	immunological/systemic disorders-connective tissue disorder-vasculitis	Rheumatological	Autoimmune
1378	wegners granulmatosis	Yes	1421	1415	immunological/systemic disorders-connective tissue disorder-vasculitis	Rheumatological	Autoimmune
1379	microscopic polyarteritis	Yes	1422	1415	immunological/systemic disorders-connective tissue disorder-vasculitis	Rheumatological	Autoimmune
1380	polyartertis nodosa	Yes	1423	1415	immunological/systemic disorders-connective tissue disorder-vasculitis	Rheumatological	Autoimmune
1381	systemic lupus erythematosis/sle	Yes	1424	1416	immunological/systemic disorders-connective tissue disorder	Rheumatological	Autoimmune
1382	sjogren's syndrome/sicca syndrome	Yes	1425	1416	immunological/systemic disorders-connective tissue disorder	Rheumatological	Autoimmune
1383	dermatopolymyositis	Yes	1426	1416	immunological/systemic disorders-connective tissue disorder	Rheumatological
1384	scleroderma/systemic sclerosis	Yes	1427	1416	immunological/systemic disorders-connective tissue disorder	Rheumatological	Autoimmune
1385	allergy or anaphylactic reaction to food	Yes	1428	1417	immunological/systemic disorders-allergy/hypersensitivity/anaphylaxis	Allergy
1386	allergy or anaphylactic reaction to drug	Yes	1429	1417	immunological/systemic disorders-allergy/hypersensitivity/anaphylaxis	Allergy
1387	hayfever/allergic rhinitis	Yes	1430	1417	immunological/systemic disorders-allergy/hypersensitivity/anaphylaxis	Otolaryngological	Allergy
1394	peripheral nerve injury	Yes	1438	1266	neurology/eye/psychiatry-neurological injury/trauma	exclude
1396	enlarged prostate	Yes	1441	1232	renal/urology-other urological problem (male)-prostate problem (not cancer)	Urological
1397	other demyelinating disease (not multiple sclerosis)	Yes	1442	1284	neurology/eye/psychiatry-neurology-chronic/degenerative neurological problem	Neurological
1398	pneumonia	Yes	1443	1660	respiratory/ent-respiratory infection	exclude
1400	peptic ulcer	Yes	1445	1158	gastrointestinal/abdominal-other abdominal problem	Gastrointestinal
1402	endometriosis	Yes	1451	1615	gynaecology/breast-gynaecological disorder (not cancer)-uterine problem	Gynaecological
1403	female infertility	Yes	1452	1390	gynaecology/breast-gynaecological disorder (not cancer)	Gynaecological
1404	male infertility	Yes	1453	1231	renal/urology-other urological problem (male)	Urological
1405	other renal/kidney problem	Yes	1454	1074	renal/urology	Renal
1406	muscle or soft tissue injuries	Yes	1457	1323	musculoskeletal/trauma-muscle/soft tissue problem	exclude
1407	burns	Yes	1458	1077	musculoskeletal/trauma	exclude
1408	alcohol dependency	Yes	1461	1460	neurology/eye/psychiatry-psychological/psychiatric problem-substance abuse/dependency	exclude
1409	opioid dependency	Yes	1462	1460	neurology/eye/psychiatry-psychological/psychiatric problem-substance abuse/dependency	exclude
1410	other substance abuse/dependency	Yes	1463	1460	neurology/eye/psychiatry-psychological/psychiatric problem-substance abuse/dependency	exclude
1411	lung abscess	Yes	1464	1660	respiratory/ent-respiratory infection	exclude
1412	bronchitis	Yes	1465	1132	respiratory/ent-emphysema/chronic bronchitis	Respiratory	Airway
1413	nasal/sinus disorder	Yes	1467	1466	respiratory/ent-ent disorder/not cancer	Otolaryngological
1414	throat or larynx disorder	Yes	1468	1466	respiratory/ent-ent disorder/not cancer	Otolaryngological
1415	ear/vestibular disorder	Yes	1469	1466	respiratory/ent-ent disorder/not cancer	Otolaryngological
1416	chronic sinusitis	Yes	1470	1467	respiratory/ent-ent disorder/not cancer-nasal/sinus disorder	Otolaryngological
1417	nasal polyps	Yes	1471	1467	respiratory/ent-ent disorder/not cancer-nasal/sinus disorder	Otolaryngological
1418	chronic laryngitis	Yes	1472	1468	respiratory/ent-ent disorder/not cancer-throat or larynx disorder	Otolaryngological
1419	vocal cord polyp	Yes	1473	1468	respiratory/ent-ent disorder/not cancer-throat or larynx disorder	Otolaryngological
1420	otosclerosis	Yes	1474	1469	respiratory/ent-ent disorder/not cancer-ear/vestibular disorder	Otolaryngological
1421	meniere's disease	Yes	1475	1469	respiratory/ent-ent disorder/not cancer-ear/vestibular disorder	Otolaryngological
1425	cerebral aneurysm	Yes	1480	1083	cardiovascular-cerebrovascular disease	Cardiovascular
1426	myocarditis	Yes	1481	1082	cardiovascular-heart/cardiac problem	Cardiovascular
1427	polycystic kidney	Yes	1482	1454	renal/urology-other renal/kidney problem	Renal
1428	thyroiditis	Yes	1483	1249	endocrine/diabetes-thyroid problem (not cancer)	Endocrine
1429	acromegaly	Yes	1484	1262	endocrine/diabetes-disorder or pituitary gland	Endocrine
1430	hypopituitarism	Yes	1485	1262	endocrine/diabetes-disorder or pituitary gland	Endocrine
1431	hyperprolactinaemia	Yes	1486	1262	endocrine/diabetes-disorder or pituitary gland	Endocrine
1432	carcinoid syndrome/tumour	Yes	1487	1075	endocrine/diabetes	exclude
1433	cerebral palsy	Yes	1488	1265	neurology/eye/psychiatry-neurology	Neurological
1434	other neurological problem	Yes	1489	1265	neurology/eye/psychiatry-neurology	Neurological
1435	optic neuritis	Yes	1490	1268	neurology/eye/psychiatry-eye/eyelid problem	Neurological
1436	headaches (not migraine)	Yes	1491	1489	neurology/eye/psychiatry-neurology-other neurological problem	exclude
1437	myasthenia gravis	Yes	1492	1489	neurology/eye/psychiatry-neurology-other neurological problem	Neurological	Autoimmune
1438	polycythaemia vera	Yes	1493	1507	haematology/dermatology-haematology-myeloproliferative disorder	Haematological
1439	hiv/aids	Yes	1748	1747	infections-viral infection	exclude
1440	tuberculosis (tb)	Yes	1761	1758	infections-bacterial infection	exclude
1441	malaria	Yes	1763	1762	infections-tropical & travel-related infections	exclude
1442	helicobacter pylori	Yes	1760	1758	infections-bacterial infection	exclude
1443	schistosomiasis/bilharzia	Yes	1764	1762	infections-tropical & travel-related infections	exclude
1445	clotting disorder/excessive bleeding	Yes	1503	1502	haematology/dermatology-haematology	Haematological
1446	anaemia	Yes	1504	1502	haematology/dermatology-haematology	Haematological
1447	pancytopenia	Yes	1505	1502	haematology/dermatology-haematology	Haematological
1448	neutropenia/lymphopenia	Yes	1506	1502	haematology/dermatology-haematology	Haematological
1449	myeloproliferative disorder	Yes	1507	1502	haematology/dermatology-haematology	Haematological
1450	monoclonal gammopathy/not myeloma	Yes	1508	1502	haematology/dermatology-haematology	Haematological
1451	hereditary/genetic haematological disorder	Yes	1509	1502	haematology/dermatology-haematology	Haematological
1452	eczema/dermatitis	Yes	1511	1510	haematology/dermatology-dermatology	Dermatological
1453	psoriasis	Yes	1512	1510	haematology/dermatology-dermatology	Dermatological
1454	blistering/desquamating skin disorder	Yes	1513	1510	haematology/dermatology-dermatology	Dermatological
1455	chronic skin ulcers	Yes	1514	1510	haematology/dermatology-dermatology	Dermatological
1456	malabsorption/coeliac disease	Yes	1516	1155	gastrointestinal/abdominal-bowel problem	Gastrointestinal
1457	duodenal ulcer	Yes	1517	1155	gastrointestinal/abdominal-bowel problem	Gastrointestinal
1458	diverticular disease/diverticulitis	Yes	1518	1155	gastrointestinal/abdominal-bowel problem	Gastrointestinal
1459	colitis/not crohns or ulcerative colitis	Yes	1519	1155	gastrointestinal/abdominal-bowel problem	Gastrointestinal
1460	rectal or colon adenoma/polyps	Yes	1520	1155	gastrointestinal/abdominal-bowel problem	Gastrointestinal
1461	inflammatory bowel disease	Yes	1521	1155	gastrointestinal/abdominal-bowel problem	Gastrointestinal	Autoimmune
1462	crohns disease	Yes	1522	1521	gastrointestinal/abdominal-bowel problem-inflammatory bowel disease	Gastrointestinal	Autoimmune
1463	ulcerative colitis	Yes	1523	1521	gastrointestinal/abdominal-bowel problem-inflammatory bowel disease	Gastrointestinal	Autoimmune
1464	rheumatoid arthritis	Yes	1524	1321	musculoskeletal/trauma-joint disorder	Rheumatological	Autoimmune
1465	osteoarthritis	Yes	1525	1321	musculoskeletal/trauma-joint disorder	Rheumatological
1466	gout	Yes	1526	1321	musculoskeletal/trauma-joint disorder	Rheumatological
1467	other joint disorder	Yes	1527	1321	musculoskeletal/trauma-joint disorder	Rheumatological
1468	diabetic neuropathy/ulcers	Yes	1528	1280	neurology/eye/psychiatry-neurology-peripheral nerve disorder	Endocrine	Neurological
1469	post-traumatic stress disorder	Yes	1530	1269	neurology/eye/psychiatry-psychological/psychiatric problem	exclude
1470	anorexia/bulimia/other eating disorder	Yes	1531	1269	neurology/eye/psychiatry-psychological/psychiatric problem	exclude
1471	atrial fibrillation	Yes	1532	1094	cardiovascular-heart/cardiac problem-heart arrhythmia	Cardiovascular
1472	emphysema	Yes	1534	1132	respiratory/ent-emphysema/chronic bronchitis	Respiratory	Airway
1473	high cholesterol	Yes	1536	1071	cardiovascular	Cardiovascular
1474	hiatus hernia	Yes	1537	1153	gastrointestinal/abdominal-oesophageal disorder	Abdominal
1475	sclerosing cholangitis	Yes	1538	1180	gastrointestinal/abdominal-liver/biliary/pancreas problem-bile duct disease	Gastrointestinal	Hepatobiliary
1476	sciatica	Yes	1539	1320	musculoskeletal/trauma-back problem	Rheumatological
1477	psoriatic arthropathy	Yes	1540	1321	musculoskeletal/trauma-joint disorder	Rheumatological	Autoimmune
1478	cervical spondylosis	Yes	1541	1608	musculoskeletal/trauma-neck problem/injury	Rheumatological
1479	rheumatic fever	Yes	1542	1082	cardiovascular-heart/cardiac problem	exclude
1480	dermatomyositis	Yes	1543	1426	immunological/systemic disorders-connective tissue disorder-dermatopolymyositis	Rheumatological
1481	polymyositis	Yes	1544	1426	immunological/systemic disorders-connective tissue disorder-dermatopolymyositis	Rheumatological
1482	chronic fatigue syndrome	Yes	1545	1080	immunological/systemic disorders	Rheumatological
1483	atrial flutter	Yes	1546	1094	cardiovascular-heart/cardiac problem-heart arrhythmia	Cardiovascular
1484	wolff parkinson white / wpw syndrome	Yes	1547	1094	cardiovascular-heart/cardiac problem-heart arrhythmia	Cardiovascular
1485	irregular heart beat	Yes	1548	1094	cardiovascular-heart/cardiac problem-heart arrhythmia	Cardiovascular
1486	sick sinus syndrome	Yes	1549	1094	cardiovascular-heart/cardiac problem-heart arrhythmia	Cardiovascular
1487	svt / supraventricular tachycardia	Yes	1550	1094	cardiovascular-heart/cardiac problem-heart arrhythmia	Cardiovascular
1488	mitral valve prolapse	Yes	1551	1650	cardiovascular-heart/cardiac problem-heart valve problem/heart murmur-mitral valve disease	Cardiovascular
1489	mitral stenosis	Yes	1552	1650	cardiovascular-heart/cardiac problem-heart valve problem/heart murmur-mitral valve disease	Cardiovascular
1490	aortic stenosis	Yes	1553	1652	cardiovascular-heart/cardiac problem-heart valve problem/heart murmur-aortic valve disease	Cardiovascular
1491	brain haemorrhage	Yes	1554	1098	cardiovascular-cerebrovascular disease-stroke	Cardiovascular
1492	aortic aneurysm	Yes	1555	1084	cardiovascular-peripheral vascular disease	Cardiovascular
1493	other venous/lymphatic disease	Yes	1556	1071	cardiovascular	Cardiovascular
1494	varicose veins	Yes	1557	1556	cardiovascular-other venous/lymphatic disease	Cardiovascular
1495	lymphoedema	Yes	1558	1556	cardiovascular-other venous/lymphatic disease	Other
1496	alpha-1 antitrypsin deficiency	Yes	1559	1132	respiratory/ent-emphysema/chronic bronchitis	Respiratory
1497	pneumothorax	Yes	1560	1136	respiratory/ent-other respiratory problems	Respiratory	Pleural
1498	empyema	Yes	1561	1660	respiratory/ent-respiratory infection	exclude
1499	labyrinthitis	Yes	1562	1469	respiratory/ent-ent disorder/not cancer-ear/vestibular disorder	Otolaryngological
1500	vertigo	Yes	1563	1469	respiratory/ent-ent disorder/not cancer-ear/vestibular disorder	Otolaryngological
1501	pyloric stenosis	Yes	1564	1154	gastrointestinal/abdominal-stomach disorder	Gastrointestinal
1502	appendicitis	Yes	1565	1155	gastrointestinal/abdominal-bowel problem	Gastrointestinal
1503	anal problem	Yes	1566	1155	gastrointestinal/abdominal-bowel problem	Gastrointestinal
1504	anal fissure	Yes	1567	1566	gastrointestinal/abdominal-bowel problem-anal problem	Gastrointestinal
1505	haemorrhoids / piles	Yes	1568	1566	gastrointestinal/abdominal-bowel problem-anal problem	Gastrointestinal
1506	primary biliary cirrhosis	Yes	1569	1179	gastrointestinal/abdominal-liver/biliary/pancreas problem-liver failure/cirrhosis	Gastrointestinal	Hepatobiliary
1507	haemochromatosis	Yes	1570	1156	gastrointestinal/abdominal-liver/biliary/pancreas problem	Gastrointestinal
1508	jaundice (unknown cause)	Yes	1571	1156	gastrointestinal/abdominal-liver/biliary/pancreas problem	Other
1509	gastroenteritis/dysentry	Yes	1572	1158	gastrointestinal/abdominal-other abdominal problem	Exclude
1510	dyspepsia / indigestion	Yes	1573	1158	gastrointestinal/abdominal-other abdominal problem	Gastrointestinal
1511	abdominal hernia	Yes	1574	1158	gastrointestinal/abdominal-other abdominal problem	Abdominal
1512	umbilical hernia	Yes	1575	1574	gastrointestinal/abdominal-other abdominal problem-abdominal hernia	Abdominal
1513	inguinal hernia	Yes	1576	1574	gastrointestinal/abdominal-other abdominal problem-abdominal hernia	Abdominal
1514	cystitis	Yes	1577	1217	renal/urology-urinary tract infection/kidney infection	exclude
1515	pyelonephritis	Yes	1578	1217	renal/urology-urinary tract infection/kidney infection	exclude
1516	bph / benign prostatic hypertrophy	Yes	1579	1232	renal/urology-other urological problem (male)-prostate problem (not cancer)	Urological
1517	prostatitis	Yes	1580	1232	renal/urology-other urological problem (male)-prostate problem (not cancer)	Urological
1518	erectile dysfunction / impotence	Yes	1581	1231	renal/urology-other urological problem (male)	Urological
1519	kidney nephropathy	Yes	1582	1454	renal/urology-other renal/kidney problem	Renal
1520	iga nephropathy	Yes	1583	1582	renal/urology-other renal/kidney problem-kidney nephropathy	Renal	Autoimmune
1521	diabetes insipidus	Yes	1584	1245	endocrine/diabetes-diabetes	Endocrine
1522	grave's disease	Yes	1585	1249	endocrine/diabetes-thyroid problem (not cancer)	Endocrine
1523	trigemminal neuralgia	Yes	1586	1275	neurology/eye/psychiatry-neurology-cranial nerve problem/palsy	Neurological
1524	spina bifida	Yes	1587	1277	neurology/eye/psychiatry-neurology-spinal cord disorder	Neurological
1525	benign / essential tremor	Yes	1588	1489	neurology/eye/psychiatry-neurology-other neurological problem	Other
1526	polio / poliomyelitis	Yes	1589	1489	neurology/eye/psychiatry-neurology-other neurological problem	exclude
1527	retinitis pigmentosa	Yes	1590	1301	neurology/eye/psychiatry-eye/eyelid problem-retinal problem	Opthalmological
1528	macular degeneration	Yes	1591	1301	neurology/eye/psychiatry-eye/eyelid problem-retinal problem	Opthalmological
1529	dry eyes	Yes	1592	1268	neurology/eye/psychiatry-eye/eyelid problem	Opthalmological
1530	iritis	Yes	1593	1268	neurology/eye/psychiatry-eye/eyelid problem	Opthalmological
1531	post-natal depression	Yes	1594	1312	neurology/eye/psychiatry-psychological/psychiatric problem-depression	exclude
1532	disc problem	Yes	1595	1320	musculoskeletal/trauma-back problem	Rheumatological
1533	disc degeneration	Yes	1596	1595	musculoskeletal/trauma-back problem-disc problem	Rheumatological
1534	back pain	Yes	1597	1320	musculoskeletal/trauma-back problem	exclude
1535	scoliosis	Yes	1598	1320	musculoskeletal/trauma-back problem	Rheumatological
1536	spinal stenosis	Yes	1599	1320	musculoskeletal/trauma-back problem	Rheumatological
1537	joint pain	Yes	1600	1527	musculoskeletal/trauma-joint disorder-other joint pain	exclude
1538	arthritis (nos)	Yes	1601	1321	musculoskeletal/trauma-joint disorder	Rheumatological
1540	plantar fascitis	Yes	1603	1323	musculoskeletal/trauma-muscle/soft tissue problem	Rheumatological
1541	carpal tunnel syndrome	Yes	1604	1323	musculoskeletal/trauma-muscle/soft tissue problem	Rheumatological
1542	fibromyalgia	Yes	1605	1323	musculoskeletal/trauma-muscle/soft tissue problem	Rheumatological
1544	dupuytren's contracture	Yes	1607	1323	musculoskeletal/trauma-muscle/soft tissue problem	Rheumatological
1545	neck problem/injury	Yes	1608	1077	musculoskeletal/trauma	exclude
1546	essential thrombocytosis	Yes	1609	1503	haematology/dermatology-haematology-clotting disorder/excessive bleeding	Haematological
1548	acne/acne vulgaris	Yes	1611	1510	haematology/dermatology-dermatology	Dermatological
1549	lichen planus	Yes	1612	1510	haematology/dermatology-dermatology	Dermatological
1550	lichen sclerosis	Yes	1613	1510	haematology/dermatology-dermatology	Dermatological
1551	ovarian problem	Yes	1614	1390	gynaecology/breast-gynaecological disorder (not cancer)	Gynaecological
1552	uterine problem	Yes	1615	1390	gynaecology/breast-gynaecological disorder (not cancer)	Gynaecological
1553	cervical problem	Yes	1616	1390	gynaecology/breast-gynaecological disorder (not cancer)	Gynaecological
1554	cervical intra-epithelial neoplasia (cin) / precancerous cells cervix	Yes	1617	1616	gynaecology/breast-gynaecological disorder (not cancer)-cervical problem	Gynaecological
1555	cervical polyps	Yes	1618	1616	gynaecology/breast-gynaecological disorder (not cancer)-cervical problem	Gynaecological
1556	menorrhagia (unknown cause)	Yes	1619	1390	gynaecology/breast-gynaecological disorder (not cancer)	Gynaecological
1557	pelvic inflammatory disease/ pid	Yes	1620	1390	gynaecology/breast-gynaecological disorder (not cancer)	Gynaecological
1558	ectopic pregnancy	Yes	1622	1621	gynaecology/breast-obstetric problem	Other
1559	miscarriage	Yes	1623	1621	gynaecology/breast-obstetric problem	Other
1560	breast fibroadenoma	Yes	1624	1407	gynaecology/breast-breast disease (not cancer)	Gynaecological
1561	raynaud's phenomenon/disease	Yes	1625	1416	immunological/systemic disorders-connective tissue disorder	Rheumatological
1562	food intolerance	Yes	1626	1417	immunological/systemic disorders-allergy/hypersensitivity/anaphylaxis	exclude
1563	urticaria	Yes	1627	1417	immunological/systemic disorders-allergy/hypersensitivity/anaphylaxis	Dermatological	Allergy
1564	antiphospholipid syndrome	Yes	1628	1080	immunological/systemic disorders	Haematological	Autoimmune
1566	mrsa / methicillin resistant staphylococcus aureus	Yes	1759	1758	infections-bacterial infection	exclude
1567	infectious mononucleosis / glandular fever / epstein barr virus (ebv)	Yes	1756	1747	infections-viral infection	exclude
1568	measles / morbillivirus	Yes	1750	1747	infections-viral infection	exclude
1569	mumps / epidemic parotitis	Yes	1757	1747	infections-viral infection	exclude
1570	rubella / german measles	Yes	1751	1747	infections-viral infection	exclude
1571	chickenpox	Yes	1753	1752	infections-viral infection-varicella zoster virus	exclude
1572	whooping cough / pertussis	Yes	1769	1758	infections-bacterial infection	exclude
1573	shingles	Yes	1754	1752	infections-viral infection-varicella zoster virus	exclude
1574	diphtheria	Yes	1768	1758	infections-bacterial infection	exclude
1575	herpes simplex	Yes	1755	1747	infections-viral infection	exclude
1576	dengue fever	Yes	1765	1762	infections-tropical & travel-related infections	exclude
1577	typhoid fever	Yes	1766	1762	infections-tropical & travel-related infections	exclude
1578	hepatitis a	Yes	1642	1177	gastrointestinal/abdominal-liver/biliary/pancreas problem-hepatitis-infective/viral hepatitis	exclude
1579	hepatitis b	Yes	1643	1177	gastrointestinal/abdominal-liver/biliary/pancreas problem-hepatitis-infective/viral hepatitis	exclude
1580	hepatitis c	Yes	1644	1177	gastrointestinal/abdominal-liver/biliary/pancreas problem-hepatitis-infective/viral hepatitis	exclude
1581	hepatitis d	Yes	1645	1177	gastrointestinal/abdominal-liver/biliary/pancreas problem-hepatitis-infective/viral hepatitis	exclude
1582	hepatitis e	Yes	1646	1177	gastrointestinal/abdominal-liver/biliary/pancreas problem-hepatitis-infective/viral hepatitis	exclude
1583	ischaemic stroke	Yes	1649	1098	cardiovascular-cerebrovascular disease-stroke	Cardiovascular
1584	mitral valve disease	Yes	1650	1095	cardiovascular-heart/cardiac problem-heart valve problem/heart murmur	Cardiovascular
1585	mitral regurgitation / incompetence	Yes	1651	1650	cardiovascular-heart/cardiac problem-heart valve problem/heart murmur-mitral valve disease	Cardiovascular
1586	aortic valve disease	Yes	1652	1095	cardiovascular-heart/cardiac problem-heart valve problem/heart murmur	Cardiovascular
1587	aortic regurgitation / incompetence	Yes	1653	1652	cardiovascular-heart/cardiac problem-heart valve problem/heart murmur-aortic valve disease	Cardiovascular
1588	hypertrophic cardiomyopathy (hcm / hocm)	Yes	1654	1096	cardiovascular-heart/cardiac problem-cardiomyopathy	Cardiovascular
1589	pericarditis	Yes	1655	1097	cardiovascular-heart/cardiac problem-pericardial problem	Cardiovascular
1590	pericardial effusion	Yes	1656	1097	cardiovascular-heart/cardiac problem-pericardial problem	Cardiovascular
1591	aortic aneurysm rupture	Yes	1657	1555	cardiovascular-peripheral vascular disease-aortic aneurysm	Cardiovascular
1592	aortic dissection	Yes	1658	1555	cardiovascular-peripheral vascular disease-aortic aneurysm	Cardiovascular
1593	varicose ulcer	Yes	1659	1556	cardiovascular-other venous/lymphatic disease	Cardiovascular
1594	respiratory infection	Yes	1660	1072	respiratory/ent	exclude
1595	pleural plaques (not known asbestosis)	Yes	1662	1136	respiratory/ent-other respiratory problems	Respiratory	Pleural
1596	pleural effusion	Yes	1663	1136	respiratory/ent-other respiratory problems	Respiratory	Pleural
1597	tinnitus / tiniitis	Yes	1664	1469	respiratory/ent-ent disorder/not cancer-ear/vestibular disorder	Otolaryngological
1598	tonsiltis	Yes	1665	1468	respiratory/ent-ent disorder/not cancer-throat or larynx disorder	exclude
1599	constipation	Yes	1666	1155	gastrointestinal/abdominal-bowel problem	exclude
1600	bowel / intestinal perforation	Yes	1667	1155	gastrointestinal/abdominal-bowel problem	Gastrointestinal
1601	bowel / intestinal infarction	Yes	1668	1155	gastrointestinal/abdominal-bowel problem	Gastrointestinal
1602	bowel / intestinal obstruction	Yes	1670	1155	gastrointestinal/abdominal-bowel problem	Gastrointestinal
1603	rectal prolapse	Yes	1671	1155	gastrointestinal/abdominal-bowel problem	Gastrointestinal
1604	alcoholic liver disease / alcoholic cirrhosis	Yes	1672	1179	gastrointestinal/abdominal-liver/biliary/pancreas problem-liver failure/cirrhosis	Gastrointestinal	Hepatobiliary
1605	femoral hernia	Yes	1673	1574	gastrointestinal/abdominal-other abdominal problem-abdominal hernia	Abdominal
1606	incisional hernia	Yes	1674	1574	gastrointestinal/abdominal-other abdominal problem-abdominal hernia	exclude
1607	diabetic nephropathy	Yes	1675	1582	renal/urology-other renal/kidney problem-kidney nephropathy	Endocrine	Renal
1608	nephritis	Yes	1676	1454	renal/urology-other renal/kidney problem	Renal
1609	glomerulnephritis	Yes	1677	1676	renal/urology-other renal/kidney problem-nephritis	Renal
1610	thyroid goitre	Yes	1678	1249	endocrine/diabetes-thyroid problem (not cancer)	Endocrine
1611	hyperparathyroidism	Yes	1679	1254	endocrine/diabetes-parathyroid gland problem (not cancer)	Endocrine
1613	blepharitis / eyelid infection	Yes	1681	1268	neurology/eye/psychiatry-eye/eyelid problem	Opthalmological
1614	stress	Yes	1682	1269	neurology/eye/psychiatry-psychological/psychiatric problem	exclude
1615	obsessive compulsive disorder (ocd)	Yes	1683	1269	neurology/eye/psychiatry-psychological/psychiatric problem	exclude
1616	insomnia	Yes	1684	1269	neurology/eye/psychiatry-psychological/psychiatric problem	exclude
1617	osteopenia	Yes	1685	1319	musculoskeletal/trauma-bone disorder	Rheumatological
1618	soft tissue inflammation	Yes	1686	1323	musculoskeletal/trauma-muscle/soft tissue problem	Rheumatological
1619	tendonitis / tendinitis / tenosynovitis	Yes	1687	1686	musculoskeletal/trauma-muscle/soft tissue problem-soft tissue inflammation	Rheumatological
1620	bursitis	Yes	1688	1686	musculoskeletal/trauma-muscle/soft tissue problem-soft tissue inflammation	Rheumatological
1621	synovitis	Yes	1689	1686	musculoskeletal/trauma-muscle/soft tissue problem-soft tissue inflammation	Rheumatological
1622	epicondylitis	Yes	1690	1686	musculoskeletal/trauma-muscle/soft tissue problem-soft tissue inflammation	Rheumatological
1623	tennis elbow / lateral epicondylitis	Yes	1691	1690	musculoskeletal/trauma-muscle/soft tissue problem-soft tissue inflammation-epicondylitis	exclude
1624	housemaid's knee (prepatellar bursitis)	Yes	1692	1688	musculoskeletal/trauma-muscle/soft tissue problem-soft tissue inflammation-bursitis	exclude
1625	cellulitis	Yes	1693	1510	haematology/dermatology-dermatology	exclude
1626	fracture skull / head	Yes	1697	1696	musculoskeletal/trauma-fracture-fracture head & neck	exclude
1627	fracture jaw	Yes	1698	1696	musculoskeletal/trauma-fracture-fracture head & neck	exclude
1628	fracture nose	Yes	1699	1696	musculoskeletal/trauma-fracture-fracture head & neck	exclude
1629	fracture face / orbit / eye socket	Yes	1700	1696	musculoskeletal/trauma-fracture-fracture head & neck	exclude
1630	fracture neck / cervical fracture	Yes	1701	1696	musculoskeletal/trauma-fracture-fracture head & neck	exclude
1631	fracture clavicle / collar bone	Yes	1703	1702	musculoskeletal/trauma-fracture-fracture upper limb & shoulder	exclude
1632	fracture shoulder / scapula	Yes	1704	1702	musculoskeletal/trauma-fracture-fracture upper limb & shoulder	exclude
1633	fracture upper arm / humerus / elbow	Yes	1705	1702	musculoskeletal/trauma-fracture-fracture upper limb & shoulder	exclude
1634	fracture forearm / wrist	Yes	1706	1702	musculoskeletal/trauma-fracture-fracture upper limb & shoulder	exclude
1635	fracture radius	Yes	1707	1706	musculoskeletal/trauma-fracture-fracture upper limb & shoulder-fracture forearm / wrist	exclude
1636	fracture ulna	Yes	1708	1706	musculoskeletal/trauma-fracture-fracture upper limb & shoulder-fracture forearm / wrist	exclude
1637	fracture wrist / colles fracture	Yes	1709	1706	musculoskeletal/trauma-fracture-fracture upper limb & shoulder-fracture forearm / wrist	exclude
1638	fracture hand	Yes	1710	1702	musculoskeletal/trauma-fracture-fracture upper limb & shoulder	exclude
1639	fracture finger	Yes	1711	1702	musculoskeletal/trauma-fracture-fracture upper limb & shoulder	exclude
1640	fracture thumb	Yes	1712	1702	musculoskeletal/trauma-fracture-fracture upper limb & shoulder	exclude
1644	fracture rib	Yes	1717	1713	musculoskeletal/trauma-fracture-other fractures	exclude
1645	fracture sternum	Yes	1718	1713	musculoskeletal/trauma-fracture-other fractures	exclude
1646	fracture vertebra / crush fracture / vertebral collapse	Yes	1719	1713	musculoskeletal/trauma-fracture-other fractures	exclude
1647	fracture pelvis	Yes	1721	1720	musculoskeletal/trauma-fracture-fracture pelvis & lower limb	exclude
1648	fracture neck of femur / hip	Yes	1722	1720	musculoskeletal/trauma-fracture-fracture pelvis & lower limb	exclude
1649	fracture shaft of femur	Yes	1723	1720	musculoskeletal/trauma-fracture-fracture pelvis & lower limb	exclude
1650	fracture patella / knee	Yes	1724	1720	musculoskeletal/trauma-fracture-fracture pelvis & lower limb	exclude
1651	fracture lower leg / ankle	Yes	1725	1720	musculoskeletal/trauma-fracture-fracture pelvis & lower limb	exclude
1652	fracture tibia	Yes	1726	1725	musculoskeletal/trauma-fracture-fracture pelvis & lower limb-fracture lower leg / ankle	exclude
1653	fracture fibula	Yes	1727	1725	musculoskeletal/trauma-fracture-fracture pelvis & lower limb-fracture lower leg / ankle	exclude
1654	fracture foot	Yes	1728	1720	musculoskeletal/trauma-fracture-fracture pelvis & lower limb	exclude
1655	fracture metatarsal	Yes	1729	1728	musculoskeletal/trauma-fracture-fracture pelvis & lower limb-fracture foot	exclude
1656	fracture toe	Yes	1730	1728	musculoskeletal/trauma-fracture-fracture pelvis & lower limb-fracture foot	exclude
1657	septicaemia / sepsis	Yes	1731	1495	infections	exclude
1658	myelofibrosis	Yes	1732	1507	haematology/dermatology-haematology-myeloproliferative disorder	Haematological
1659	meningioma / benign meningeal tumour	Yes	1733	1489	neurology/eye/psychiatry-neurology-other neurological problem	exclude
1660	rosacea	Yes	1734	1510	haematology/dermatology-dermatology	Dermatological
1661	vitiligo	Yes	1735	1510	haematology/dermatology-dermatology	Dermatological
1662	cervical erosion	Yes	1736	1616	gynaecology/breast-gynaecological disorder (not cancer)-cervical problem	Gynaecological
1663	abnormal smear (cervix)	Yes	1737	1617	gynaecology/breast-gynaecological disorder (not cancer)-cervical problem-cervical intra-epithelial neoplasia (cin) / precancerous cells cervix	Gynaecological
1664	dysmenorrhoea / dysmenorrhea	Yes	1738	1390	gynaecology/breast-gynaecological disorder (not cancer)	Gynaecological
1665	menopausal symptoms / menopause	Yes	1739	1390	gynaecology/breast-gynaecological disorder (not cancer)	Gynaecological
1666	benign breast lump	Yes	1740	1407	gynaecology/breast-breast disease (not cancer)	Gynaecological
1667	alopecia / hair loss	Yes	1741	1510	haematology/dermatology-dermatology	Dermatological
1668	allergy to house dust mite	Yes	1742	1417	immunological/systemic disorders-allergy/hypersensitivity/anaphylaxis	Allergy
1669	contact dermatitis	Yes	1743	1417	immunological/systemic disorders-allergy/hypersensitivity/anaphylaxis	Dermatological	Allergy
1670	allergy to elastoplast	Yes	1744	1743	immunological/systemic disorders-allergy/hypersensitivity/anaphylaxis-contact dermatitis	Dermatological	Allergy
1671	allergy to nickel	Yes	1745	1743	immunological/systemic disorders-allergy/hypersensitivity/anaphylaxis-contact dermatitis	Dermatological	Allergy
1674	varicella zoster virus	Yes	1752	1747	infections-viral infection	exclude
1675	giardia / giardiasis	Yes	1767	1762	infections-tropical & travel-related infections	exclude
1676	yellow fever	Yes	1770	1762	infections-tropical & travel-related infections	exclude
1677	scarlet fever / scarlatina	Yes	1771	1758	infections-bacterial infection	exclude
1678	chlamydia	Yes	1772	1758	infections-bacterial infection	exclude
1679	undescended testicle	Yes	1773	1231	renal/urology-other urological problem (male)	Urological
1680	bowen's disease	Yes	1776	1510	haematology/dermatology-dermatology	exclude
1681	hydatiform mole	Yes	1777	1391	gynaecology/breast-gynaecological disorder (not cancer)-ovarian problem-ovarian cyst or cysts	Other
1682	benign insulinoma	Yes	1778	1075	endocrine/diabetes	exclude
1683	benign neuroma	Yes	1779	1489	neurology/eye/psychiatry-neurology-other neurological problem	exclude

[truncated: 5 more sheets: SupplementaryTable11, SupplementaryTable12, SupplementaryTable13, SupplementaryTable14, SupplementaryTable15]
